# Supplementary material for: Development and Validation of a Dynamic Nomogram to Predict the Risk of Neonatal White Matter Damage
Source: Front Hum Neurosci. 2021 Feb 23;14:584236. doi: 10.3389/fnhum.2020.584236 (PMC7940363; doi:10.3389/fnhum.2020.584236)
Supplement: Supplementary file 1 [file Table_1.XLS]

id	Status	Sex	Cesarean_delivery	GA	BWg	Multiple_pregnancy	Apagar1min	Apagar5min	Placental_abnormality	Abnormal_umbilical_cord	Amniotic_fluid_anomaly	hypertension	GDM	Hypothyroidism_with_pregnancy	PROM	ICP	Maternal_age	Maternal_disease	MOET	History_of_abnormal_pregnancy	Cardiac_dysfunction	FD	IUGR	use_of_CS	Pregnancy_treatment
1458	0	0	1	33	1800	1	9	10	0	0	1	0	0	0	0	0	34	1	1	0	0	0	0	1	0
1077	0	1	0	38	3350	0	10	10	0	0	0	0	1	1	0	0	40	0	0	0	0	0	0	0	0
300	0	1	1	32.85714286	1950	0	8	10	1	0	1	0	0	0	1	0	37	0	0	1	0	0	0	0	1
1435	0	1	1	37.85714286	3300	0	9	10	0	0	0	0	1	1	0	0	41	1	0	0	0	0	0	0	0
542	0	1	1	35.85714286	2600	1	8	10	0	0	0	0	0	0	0	0	29	0	0	0	0	0	0	0	0
1130	0	1	1	33.14285714	2050	0	9	10	1	1	0	0	0	0	0	0	32	0	0	0	0	0	0	0	0
100	0	0	0	40.28571429	3150	0	10	10	0	0	0	0	0	0	0	0	30	1	0	1	0	0	0	0	0
869	0	1	1	32.28571429	2350	0	8	8	0	0	0	0	0	0	0	0	30	0	0	0	0	1	0	0	0
1392	0	1	1	40	3200	0	9	10	0	0	0	0	0	0	0	0	20	0	1	0	0	0	0	0	0
315	0	0	1	37	2000	1	10	10	0	1	0	0	0	0	0	0	34	0	1	0	0	1	0	0	0
32	0	1	0	39.42857143	3800	0	10	10	0	1	0	0	0	0	0	0	31	0	1	0	0	0	0	0	0
1519	0	0	1	36	1550	0	10	10	0	0	1	0	1	0	0	0	29	1	1	0	0	0	1	0	0
700	1	1	1	32.14285714	1560	1	8	9	0	1	0	0	1	0	1	0	24	0	1	0	0	0	0	0	0
639	0	0	0	34.28571429	2000	0	10	10	0	0	0	0	0	0	0	0	25	0	0	0	0	0	0	0	0
624	0	1	1	35	2900	0	8	8	0	0	0	0	0	0	0	0	35	0	0	0	0	0	0	0	0
343	0	0	1	37.57142857	3050	0	10	10	0	0	0	0	0	0	1	0	33	0	0	1	0	0	0	0	0
22	0	0	1	35.14285714	2600	0	7	8	0	0	1	0	0	0	0	0	25	1	0	0	0	0	0	0	0
1718	0	0	1	33.85714286	1600	0	10	10	0	0	0	1	0	0	0	0	35	0	0	0	0	1	0	1	0
30	0	1	1	39.42857143	4000	0	10	10	0	0	0	0	0	0	1	0	40	0	0	1	0	0	0	0	0
1256	0	1	1	32.71428571	1650	0	5	7	1	0	0	1	0	0	0	0	36	1	0	0	0	1	0	0	0
60	0	1	1	41.14285714	3300	0	10	10	0	0	1	1	1	0	0	0	31	0	0	0	1	0	0	0	0
18	0	0	1	37.57142857	2750	1	8	10	0	0	0	0	0	0	0	0	28	0	1	0	0	0	0	0	0
349	0	1	1	40.42857143	4100	0	10	10	0	0	0	0	1	0	0	0	29	0	0	0	0	0	0	0	0
526	0	1	1	35.42857143	2350	0	8	9	0	0	0	0	0	0	0	0	42	0	0	0	0	0	0	0	0
45	0	0	1	37.57142857	3100	0	10	10	0	1	1	0	0	0	0	0	41	0	0	0	0	0	0	0	0
887	0	1	1	35.28571429	2050	0	5	9	0	1	1	0	0	0	0	0	26	0	0	0	0	1	0	0	0
538	0	0	0	39	3200	0	9	9	0	0	1	0	0	0	0	0	27	0	0	0	0	0	0	0	0
720	0	1	1	39.14285714	3650	0	10	10	0	0	1	0	0	0	0	0	31	0	0	0	0	0	0	0	0
733	0	1	1	36	2400	0	6	8	0	0	0	1	1	0	0	0	32	0	0	0	0	0	0	0	0
1331	0	1	1	38.28571429	3650	0	8	10	0	0	0	0	1	0	0	0	28	0	0	0	0	0	0	0	0
979	0	1	0	37.28571429	2150	0	10	10	0	1	1	0	0	0	0	0	24	1	0	0	0	0	0	0	0
1047	0	1	1	32.42857143	1650	1	8	9	0	0	0	0	0	0	1	0	37	0	0	0	0	0	0	0	0
1501	0	0	1	31.28571429	1450	0	7	9	1	1	0	1	0	0	0	0	38	0	0	1	0	0	0	1	0
214	0	0	1	32.57142857	1300	0	8	9	0	0	0	1	0	1	0	0	23	1	1	0	0	1	0	0	0
392	0	1	1	37.71428571	3450	0	10	10	0	0	0	0	0	1	1	0	27	0	0	0	0	0	0	0	0
1001	0	0	1	41.42857143	4000	0	10	10	0	0	0	0	0	0	0	0	26	0	0	0	0	0	0	0	0
1477	0	1	0	40.14285714	3750	0	10	10	1	0	0	0	0	0	0	0	29	0	0	0	0	0	0	0	0
1305	0	0	1	39.28571429	2450	0	10	10	1	1	1	1	0	0	0	0	30	1	1	0	0	0	0	0	0
719	0	1	1	34.57142857	2450	0	9	9	1	0	1	0	0	0	0	0	20	0	0	0	0	0	0	0	1
813	0	1	0	39.57142857	3550	0	10	10	0	1	0	0	1	0	0	0	31	0	0	0	0	0	0	0	0
660	0	0	0	36	2600	0	10	10	0	0	0	0	0	0	1	0	46	0	0	0	0	0	0	0	0
831	0	1	1	35.14285714	2550	0	9	10	0	0	0	1	0	0	0	0	32	0	0	0	0	0	0	1	1
1138	0	1	1	32.57142857	2010	1	9	10	1	0	0	0	1	0	1	0	30	0	1	0	0	0	0	0	0
454	0	0	1	38.57142857	3750	0	10	10	0	0	0	0	0	0	0	0	30	1	0	0	0	0	0	0	0
727	0	0	1	37	2500	0	7	8	1	0	0	0	0	0	0	0	38	0	0	0	0	0	0	0	0
872	0	0	1	33.85714286	1500	1	9	10	1	0	0	1	0	0	0	0	30	0	0	1	0	0	0	0	0
993	0	1	1	35.42857143	2600	0	7	4	1	1	0	0	0	0	0	0	31	0	0	0	0	0	0	1	1
662	0	0	0	39.85714286	3400	0	10	10	1	1	0	0	0	0	1	0	30	1	0	0	0	0	0	0	0
1344	0	1	0	37	3000	0	6	8	0	1	1	0	1	0	1	0	28	0	0	0	0	0	0	0	0
904	0	1	1	36.71428571	3100	1	10	10	0	0	0	0	1	0	0	0	31	0	0	0	0	0	0	0	0
505	0	0	1	38.14285714	2950	0	10	10	1	1	0	0	0	0	1	0	38	0	1	0	0	0	0	0	0
523	0	1	0	39.71428571	2800	0	10	10	0	0	1	0	1	1	0	0	29	0	0	0	0	1	0	0	0
1546	0	1	1	35.57142857	1990	1	9	10	0	0	0	0	0	0	1	0	32	0	0	0	0	0	0	1	0
954	0	0	1	36.14285714	2600	0	9	10	1	0	0	0	1	0	0	0	45	0	0	0	0	0	0	0	0
200	0	1	0	39.42857143	3400	0	10	10	0	0	0	0	0	0	0	0	33	0	1	0	0	0	0	0	0
1639	0	1	1	33.71428571	1200	0	7	10	0	1	0	0	1	0	0	0	22	0	1	1	0	1	0	0	0
718	0	0	0	35.28571429	2600	0	10	10	0	0	1	0	0	0	1	0	32	0	0	0	0	0	0	0	0
1304	0	1	1	33.57142857	2100	0	8	9	0	0	1	0	1	0	1	0	31	0	0	1	0	0	0	1	1
621	0	1	1	31.71428571	1950	0	7	7	1	1	0	0	0	0	0	0	28	0	0	0	0	0	0	0	0
611	0	0	1	39.28571429	2500	0	10	10	0	0	0	0	0	0	0	0	32	0	0	0	0	0	0	0	0
1646	1	0	1	32.14285714	1100	0	9	10	0	0	1	1	0	0	0	0	34	0	0	0	0	1	0	0	0
972	0	0	1	32.42857143	1550	0	6	9	0	0	1	1	0	0	0	0	32	0	0	0	0	0	0	0	0
691	0	1	1	33.28571429	2200	0	10	10	0	1	1	0	0	0	1	0	25	0	0	0	0	0	0	0	1
328	0	1	1	35.57142857	2950	0	7	9	0	0	0	0	0	0	0	0	27	0	0	0	0	0	0	0	0
1198	0	1	0	39.57142857	2900	0	7	8	0	0	1	0	0	0	0	0	23	0	0	0	0	0	0	0	0
369	0	1	1	36.14285714	2200	0	8	9	0	0	0	0	0	0	0	0	43	0	0	0	0	0	0	0	0
1562	0	1	1	35.85714286	2300	1	8	10	0	0	0	0	0	0	0	0	29	0	0	0	0	0	0	0	0
1511	0	0	0	39	3000	0	10	10	0	1	0	0	0	0	1	0	30	0	0	1	0	0	0	0	0
556	0	0	0	39.85714286	3450	0	9	10	0	1	0	0	0	0	0	0	43	0	0	0	0	0	0	0	0
1023	0	1	1	40	3600	0	10	10	0	0	0	1	0	0	1	0	28	1	0	0	0	0	0	0	0
253	1	0	0	30.14285714	1450	0	9	9	1	1	1	0	0	0	0	0	31	0	0	0	0	0	0	0	0
758	0	1	1	31.71428571	1850	1	8	9	0	1	0	0	0	0	1	0	36	0	1	0	0	0	0	0	1
806	0	1	0	39.57142857	3350	0	5	8	1	0	1	0	1	0	0	0	28	0	0	0	0	0	0	0	0
756	0	0	1	34.14285714	2150	0	8	10	0	1	1	0	0	0	1	0	29	1	0	0	0	0	0	1	0
372	1	0	1	29.85714286	1240	0	9	10	0	1	0	0	0	0	1	0	31	0	0	0	0	0	0	0	0
1317	0	1	1	33.85714286	2500	1	10	10	0	1	0	0	0	0	0	0	30	0	1	0	0	0	0	0	0
1322	0	1	1	35.85714286	1950	1	10	10	0	0	0	0	1	0	0	1	31	0	0	0	0	0	0	0	0
1633	0	1	1	39.42857143	4050	0	9	10	1	0	1	0	0	0	1	0	28	0	0	0	0	0	0	0	0
276	0	0	1	35.28571429	2400	0	10	10	0	1	0	0	0	0	0	0	24	1	1	0	0	1	0	1	0
1560	0	1	1	38.14285714	2900	0	10	10	0	1	1	0	0	0	1	0	32	0	0	1	0	0	0	0	0
1111	0	1	1	38.85714286	3700	0	10	10	0	0	0	0	1	0	0	0	30	0	0	1	0	0	0	0	0
350	0	0	1	36	1680	1	7	9	0	1	0	1	0	0	0	0	34	1	1	0	0	0	0	1	0
990	1	1	1	35.85714286	2500	1	10	10	0	0	0	0	0	0	0	0	37	1	1	0	0	1	0	0	0
448	0	1	0	41.14285714	3500	0	10	10	0	0	1	0	0	0	0	0	26	0	0	0	0	0	0	0	0
1716	0	1	1	39	2300	0	10	10	0	0	0	0	0	0	1	0	31	0	0	0	0	0	1	0	0
1520	0	0	1	32.14285714	1150	0	8	9	0	1	1	1	0	0	0	0	35	0	1	0	0	1	1	1	0
1615	0	0	1	36	2700	0	10	10	0	0	0	0	0	0	0	0	27	1	0	0	0	0	0	0	0
921	0	0	0	39	3100	0	10	10	1	1	1	0	0	0	0	0	30	0	0	0	0	0	0	0	0
630	0	0	1	38.28571429	3100	0	10	10	1	0	0	0	0	0	0	0	36	0	0	0	0	0	0	0	0
1697	0	0	1	38.14285714	2650	0	10	10	0	0	1	1	0	0	0	0	33	0	0	0	0	0	0	0	0
1396	0	1	1	40.71428571	3300	0	10	10	0	0	0	0	0	0	0	0	31	0	1	1	0	0	0	0	1
6	0	1	1	31.42857143	1300	0	9	10	0	0	0	1	0	0	0	0	35	0	0	0	0	0	0	0	0
641	0	1	0	40.57142857	3600	0	6	7	0	1	1	0	0	0	0	0	30	0	1	0	0	0	0	0	0
1715	0	1	1	39.85714286	3150	0	10	10	0	0	0	0	0	0	0	0	38	0	0	0	0	1	0	0	0
149	0	0	1	31.85714286	1850	0	3	8	0	0	0	1	0	0	0	0	34	1	0	0	0	0	0	0	0
41	0	0	1	37.71428571	3100	0	10	10	0	0	0	1	0	1	1	0	28	0	0	0	0	1	1	0	0
1524	0	0	0	31.28571429	1420	0	9	10	1	1	0	0	0	0	0	0	23	0	0	1	0	0	0	1	1
311	1	0	0	28.71428571	1350	0	8	9	1	0	1	0	0	0	0	0	29	0	0	0	0	0	0	0	0
812	0	1	1	33.57142857	2300	0	9	10	1	0	0	0	0	0	0	0	36	0	0	0	0	0	0	1	0
1043	0	0	0	39.57142857	3400	0	10	10	0	0	0	0	0	0	0	0	26	1	0	0	0	0	0	0	0
1076	0	1	1	34	1600	0	9	10	1	1	1	0	0	0	0	0	33	0	0	0	0	1	1	1	0
1670	0	0	1	31.28571429	1900	0	7	9	0	1	1	0	0	0	1	0	25	0	0	0	0	0	0	1	0
589	0	0	1	36.14285714	2700	0	8	9	0	0	0	0	0	0	0	0	27	0	0	0	0	0	0	0	0
306	0	1	1	35.71428571	2500	1	9	10	0	0	0	1	1	0	0	0	32	0	1	0	0	0	0	0	0
585	0	0	1	38.14285714	3500	0	10	10	0	0	0	0	0	0	0	0	36	0	0	0	0	0	0	0	0
1419	0	0	1	32.14285714	1450	0	8	9	0	0	0	1	0	0	0	0	30	1	1	0	0	0	0	0	0
820	0	0	0	40.42857143	2800	0	10	10	1	1	1	0	0	0	0	0	23	1	0	0	0	0	0	0	0
363	0	0	0	40.28571429	3350	0	7	9	0	0	0	0	0	0	0	0	36	0	0	0	0	0	0	0	0
1595	0	0	0	41.14285714	3200	0	10	10	1	0	0	0	0	0	0	0	27	0	1	0	0	0	0	0	0
1223	0	0	1	35.28571429	2500	0	8	10	1	1	0	0	0	0	0	0	36	0	0	0	0	0	0	1	0
943	0	1	1	35.71428571	1760	0	7	10	0	0	1	1	0	0	0	0	35	0	1	0	0	0	1	0	0
1445	0	0	0	36.71428571	2500	0	8	9	1	0	0	0	0	0	1	0	33	0	0	0	0	0	0	0	1
532	0	1	1	32.28571429	1900	0	2	5	0	0	0	0	0	0	0	0	29	0	0	0	0	1	0	1	0
976	1	1	1	33.57142857	1950	1	10	10	0	0	0	0	0	0	0	0	27	0	1	0	0	0	0	0	0
291	0	1	1	38.85714286	3350	0	10	10	0	0	0	0	1	0	0	0	30	0	0	0	0	0	0	0	0
694	0	0	1	33.57142857	1300	0	6	8	1	0	1	0	0	0	0	0	29	0	0	0	0	0	0	0	0
786	0	0	1	36.71428571	2950	0	9	10	0	0	0	0	0	0	0	0	24	0	0	0	0	1	0	0	1
902	0	1	1	39.28571429	3250	0	9	10	0	1	0	0	1	0	0	0	37	0	1	0	0	0	0	0	0
1086	0	1	1	33.85714286	2100	0	9	10	0	0	0	0	0	1	0	0	28	1	1	0	0	0	0	0	0
1082	0	0	1	32.14285714	1450	0	8	7	0	0	0	1	0	0	0	0	24	1	0	0	0	0	0	0	0
751	1	1	1	28.28571429	1050	0	7	8	1	1	1	1	0	0	0	0	33	0	0	1	0	1	0	0	0
1034	0	0	1	36.71428571	1900	1	9	10	0	1	0	1	1	0	0	0	29	0	0	0	0	0	1	0	0
61	0	0	1	35	2400	1	9	10	0	0	0	0	1	0	0	0	30	0	1	0	0	0	0	0	0
70	0	0	1	39.28571429	3250	0	10	10	0	1	0	0	0	0	1	0	32	0	0	0	0	0	0	0	0
940	0	1	1	38.85714286	3350	0	10	10	0	0	0	0	0	0	0	0	28	0	0	0	0	0	0	0	0
1136	0	0	1	36.71428571	3800	0	9	10	0	0	0	0	1	0	0	0	31	0	0	0	0	1	0	0	0
1463	0	1	1	36.14285714	1900	0	9	10	0	0	1	0	0	0	0	0	35	0	1	0	0	0	0	0	0
844	0	1	0	38.42857143	3400	0	10	10	0	0	0	0	0	0	0	0	26	0	0	0	0	0	0	0	0
652	0	1	1	33.28571429	2000	0	9	10	0	0	0	0	1	0	0	0	33	1	0	1	0	1	0	0	0
1731	0	0	1	34.85714286	1350	0	10	10	0	1	0	1	0	0	0	0	29	0	0	0	0	1	1	0	1
731	0	1	1	39.71428571	4150	0	10	10	0	0	0	0	0	0	0	0	27	1	1	0	0	0	0	0	0
1612	0	1	0	40.28571429	3400	0	7	8	0	0	1	0	1	0	0	0	31	0	0	0	0	0	0	0	1
606	0	1	1	35.71428571	3050	0	9	10	1	1	1	0	0	0	0	0	36	0	0	1	0	0	0	0	0
920	0	0	0	38	2900	0	7	10	0	0	0	0	0	1	0	0	29	0	0	0	0	0	0	0	0
1515	0	1	1	34.85714286	2300	0	9	10	1	1	0	1	0	0	0	0	31	0	1	0	0	0	0	0	1
926	0	0	0	38.71428571	3200	0	10	10	0	0	0	0	0	0	0	0	33	0	1	0	0	0	0	0	0
441	0	1	0	40.57142857	3600	0	10	10	0	0	0	0	0	0	0	0	29	0	0	0	0	0	0	0	0
613	0	1	0	37.28571429	3450	0	8	9	0	1	1	0	0	0	1	0	24	0	0	0	0	0	0	1	0
692	0	1	0	33.42857143	2000	0	7	10	0	1	0	0	0	0	1	0	28	1	1	0	0	0	0	0	1
541	0	1	0	40.14285714	4250	0	5	8	1	1	1	0	1	0	0	0	36	0	0	0	0	0	0	0	1
849	0	0	1	41.14285714	3400	0	10	10	0	0	0	0	0	0	1	0	29	0	0	0	0	0	0	0	0
1405	0	0	0	40.42857143	3200	0	8	10	0	0	0	0	0	0	0	0	29	0	0	0	0	0	0	0	0
1369	0	1	1	32	1270	0	8	9	0	0	0	1	0	0	0	0	37	0	0	0	0	0	1	0	1
1013	0	0	0	39.57142857	3200	0	7	9	0	0	1	0	0	0	1	0	31	1	0	0	0	0	0	0	0
1218	0	0	1	38.42857143	3950	0	10	10	0	0	0	1	1	0	0	0	25	0	1	0	0	0	0	0	0
69	1	1	0	33.42857143	2350	0	9	10	1	0	1	0	1	0	1	0	30	0	0	0	0	0	0	0	0
226	0	0	1	36.57142857	2600	0	10	10	0	0	0	0	0	0	0	0	30	1	0	0	0	0	0	0	0
115	0	0	1	38.71428571	3050	0	8	10	0	0	1	1	0	0	0	0	29	0	0	0	0	0	0	0	1
1242	0	1	1	33.42857143	1900	0	6	8	0	1	0	1	0	0	0	0	27	0	0	1	0	0	0	0	0
1586	0	1	1	38.28571429	3100	0	10	10	0	0	0	0	0	0	0	0	36	1	0	0	0	0	0	0	1
1631	0	0	1	36.57142857	2450	1	10	10	0	0	0	0	0	0	0	0	31	0	1	0	0	0	0	0	0
884	0	0	0	39.42857143	3000	0	10	10	0	0	0	0	0	0	0	0	34	0	0	0	0	0	0	0	0
479	0	0	1	36.42857143	3150	0	10	10	1	1	0	0	0	0	0	0	28	0	0	0	0	1	0	0	0
2	0	1	1	38	2750	0	10	10	0	0	0	0	0	1	1	0	27	0	0	0	0	0	0	0	0
202	0	1	1	37	2400	0	10	10	0	0	0	0	0	0	0	0	30	0	0	0	0	0	0	0	0
809	0	0	1	38.85714286	3150	0	10	10	0	0	0	0	0	0	0	0	30	0	0	1	0	0	0	0	1
1036	0	1	1	40.42857143	3300	0	9	10	0	1	0	0	1	0	0	0	27	0	0	0	0	0	0	0	1
1229	0	1	1	33.28571429	1600	0	9	10	0	0	0	0	0	0	0	0	23	1	0	0	0	0	0	0	0
246	0	0	0	41.28571429	3200	0	10	10	0	0	1	0	0	0	0	0	30	0	1	0	0	0	0	0	0
1412	0	1	0	33.71428571	1720	0	7	9	0	0	1	0	0	0	1	0	20	0	0	0	0	0	0	0	0
961	0	0	0	39.28571429	3900	0	9	10	0	0	1	0	0	0	0	0	28	0	0	0	0	0	0	0	1
1293	0	0	1	32.57142857	1800	0	7	10	1	0	0	1	0	0	0	0	29	1	1	0	0	0	0	1	1
1151	0	1	1	32	1850	0	7	9	0	0	1	0	0	0	0	0	27	1	1	0	0	0	0	0	0
1334	0	1	0	40.71428571	2780	0	6	10	1	0	1	0	0	0	0	0	32	0	0	0	0	0	0	0	0
981	0	1	1	37.71428571	2550	1	10	9	0	0	0	0	1	0	0	0	31	0	0	0	0	0	0	0	0
1439	0	1	0	35.85714286	2800	0	9	10	0	0	0	0	0	0	1	0	27	0	0	0	0	0	0	0	0
155	0	0	0	38.28571429	2650	0	10	10	0	1	1	0	1	0	0	0	27	0	0	0	0	0	0	0	0
101	0	0	1	37.42857143	2000	0	7	9	0	1	1	0	0	0	0	0	33	0	0	1	0	0	0	0	0
1483	0	1	0	35.85714286	2350	0	10	10	0	0	0	0	1	0	1	0	29	0	0	0	0	0	0	0	0
27	0	1	0	36.14285714	2700	0	10	10	0	0	0	0	0	0	1	0	27	0	0	0	0	0	0	0	0
825	0	1	1	34.57142857	1950	0	7	9	0	0	0	1	0	0	0	0	37	1	0	0	0	0	1	1	0
1117	0	0	1	35.42857143	2450	0	10	10	0	0	1	0	0	0	0	0	28	0	1	0	0	1	0	0	1
797	0	1	1	35	2100	0	9	10	0	0	0	0	0	0	0	0	27	1	0	0	0	0	0	0	0
201	0	0	0	40.14285714	3700	0	10	10	0	0	1	0	0	0	0	0	33	0	0	0	0	0	0	0	0
1677	0	1	0	33.42857143	2150	0	9	10	0	0	0	0	0	0	0	0	26	0	1	0	0	0	0	1	1
1398	0	0	0	39.71428571	3350	0	10	10	0	0	0	0	0	0	1	0	38	0	0	0	0	0	0	0	0
818	0	0	1	35	1950	0	8	9	0	0	0	1	1	0	0	0	26	0	0	0	0	0	0	0	0
1049	0	0	1	37.28571429	2850	0	10	10	0	0	0	0	0	0	1	0	30	0	1	0	0	0	0	0	0
1650	0	1	0	27.57142857	1100	0	7	8	0	1	0	0	0	0	1	0	37	0	0	0	0	0	0	0	0
396	0	1	1	34	1550	0	9	10	0	0	0	1	0	0	0	0	35	0	0	0	0	0	0	1	0
1607	0	1	1	35	2600	1	9	10	0	0	0	0	0	0	0	0	34	0	1	0	0	0	0	0	0
183	0	1	1	39	3200	0	10	10	0	0	0	0	0	0	0	0	27	0	1	0	0	0	0	0	0
163	0	1	1	33.71428571	1800	0	10	10	0	1	1	0	0	0	0	0	34	0	1	1	0	0	0	0	0
914	0	0	0	36	2150	0	9	10	0	0	0	0	0	0	0	0	30	0	0	0	0	0	0	0	0
72	0	1	1	36	1600	0	9	10	0	0	1	1	0	0	0	0	30	0	0	0	0	1	1	0	0
1163	0	0	0	40.14285714	3600	0	6	9	0	0	0	0	1	0	0	0	37	0	0	0	0	0	0	0	0
130	0	0	1	36.28571429	2750	0	9	10	0	0	1	0	1	0	0	0	32	0	0	0	0	1	0	0	0
86	0	0	1	35	2500	0	9	10	1	0	0	0	0	0	1	0	34	0	0	0	0	0	0	0	0
1366	0	1	1	37.28571429	3330	0	7	9	1	0	0	0	0	0	0	0	28	0	0	1	0	0	0	0	1
1605	0	1	1	32.57142857	1500	0	9	10	0	0	0	1	1	0	0	0	29	1	0	0	0	0	0	1	0
984	0	0	1	37.28571429	2820	0	10	10	0	0	0	0	0	0	0	0	28	1	1	0	0	0	0	0	0
1422	0	0	1	37.71428571	3850	0	10	10	0	0	0	0	0	0	0	0	36	0	0	0	0	0	0	0	0
442	0	1	1	32.57142857	2050	0	8	10	0	0	0	0	0	0	1	0	36	0	0	0	0	0	0	0	0
434	0	0	1	33.85714286	1850	0	8	10	1	1	0	1	1	0	0	0	36	0	0	0	0	0	0	1	0
1503	0	1	1	37.28571429	3100	0	10	10	0	0	0	1	0	0	0	0	30	1	0	1	0	0	0	0	0
560	0	1	0	39.85714286	3300	0	10	10	0	0	0	0	0	0	0	0	27	0	0	0	0	0	0	0	0
433	1	1	1	31.57142857	1150	0	8	9	0	0	1	1	0	0	0	0	29	1	0	0	0	0	0	0	0
184	0	1	0	39.71428571	2950	0	10	10	0	1	0	0	1	0	0	0	32	1	0	0	0	0	0	0	0
29	0	0	1	32.57142857	1570	0	3	6	0	0	0	0	0	0	1	0	31	0	0	0	0	0	0	0	0
977	0	0	0	39.71428571	2600	0	10	10	0	1	0	0	0	0	0	0	25	0	0	0	0	0	0	0	0
1513	0	0	1	40.85714286	3150	0	10	10	1	0	1	0	0	0	0	0	29	0	0	0	0	0	0	0	0
1061	0	1	0	36.71428571	3050	0	6	7	0	0	0	0	0	0	1	0	38	1	0	0	0	0	0	0	0
1401	0	0	0	39.57142857	3600	0	10	10	0	1	0	0	0	0	0	0	33	0	0	0	0	0	0	0	0
1038	0	1	1	38	2800	0	10	10	0	0	0	0	0	0	0	0	18	1	0	0	0	0	0	0	0
862	0	1	1	36.71428571	2150	0	8	9	0	1	1	0	0	0	0	0	32	0	0	1	0	0	0	0	0
1333	0	1	1	37.28571429	3050	0	10	10	0	0	0	0	0	0	0	1	37	1	1	0	0	0	0	0	0
108	0	0	0	39.14285714	3250	0	10	10	0	0	0	0	0	0	0	0	27	1	0	0	0	0	0	0	0
244	1	1	1	34.42857143	2150	1	8	9	1	0	0	0	0	1	0	0	28	1	1	0	0	0	0	1	1
352	0	1	0	39.85714286	3900	0	10	10	0	1	0	0	0	0	0	0	31	0	0	0	0	0	0	0	0
938	0	1	1	34.71428571	2700	0	10	10	0	0	0	0	1	0	0	0	35	1	0	1	0	0	0	0	1
1144	0	1	0	38.28571429	2700	0	10	10	0	0	0	0	0	0	1	0	29	0	0	0	0	0	0	0	0
1065	1	0	1	34.28571429	2300	0	9	10	1	0	1	0	0	0	0	0	28	0	0	0	0	1	0	0	0
577	0	0	1	37.57142857	3170	0	9	9	0	0	0	0	0	0	0	0	29	0	0	1	0	0	0	0	0
683	0	0	0	39	3300	0	9	10	0	0	0	0	0	0	0	0	28	0	0	0	0	0	0	0	0
1277	0	0	1	38.85714286	2950	0	10	10	0	0	0	0	0	0	0	0	29	0	0	0	0	0	0	0	0
156	0	1	0	34.71428571	2350	0	9	10	0	0	0	0	0	0	1	0	29	0	0	0	0	0	0	0	0
1075	0	1	1	36	2000	0	9	10	0	0	1	0	0	0	0	0	36	1	0	0	0	1	0	1	0
1682	0	1	1	35.28571429	1700	1	8	10	0	0	0	1	0	0	0	0	31	1	0	0	0	0	0	1	0
151	0	1	0	40.85714286	3600	0	10	10	0	0	0	0	0	0	0	0	33	0	0	0	0	0	0	0	0
986	0	0	1	33.28571429	2000	0	9	10	0	0	0	0	0	0	1	0	31	0	0	0	0	0	0	0	0
1235	0	1	1	35.85714286	2900	1	10	10	0	1	0	0	0	0	0	0	28	0	1	0	0	0	0	0	1
930	0	1	1	36.57142857	2950	0	10	10	1	1	0	0	0	0	1	0	31	1	0	0	0	0	0	0	0
511	0	0	1	39.28571429	4000	0	10	10	0	1	0	0	0	0	0	0	31	0	0	0	0	0	0	0	0
1712	0	1	1	40	3850	0	10	10	0	1	0	0	0	0	0	0	34	0	0	0	0	0	0	0	0
172	0	0	1	33.28571429	1400	0	9	10	0	1	1	0	0	0	1	0	30	0	0	0	0	0	0	1	0
192	0	1	1	34.85714286	3000	0	10	10	0	0	0	1	1	0	0	0	29	0	0	0	0	0	0	0	0
1585	0	1	0	39.42857143	4650	0	6	7	0	0	0	0	0	0	1	0	37	0	0	0	0	0	0	0	0
1357	0	0	1	35.85714286	3200	1	10	10	0	1	0	0	0	0	0	0	28	0	1	0	0	0	0	0	0
932	0	1	0	37.28571429	3200	0	10	10	0	1	0	0	0	0	1	0	30	0	1	0	0	0	0	0	0
1559	0	0	1	37.85714286	3900	0	10	10	0	0	0	0	0	0	0	0	32	1	0	0	0	0	0	0	0
1356	0	0	1	39.71428571	4050	0	10	10	0	0	0	0	0	0	0	0	38	0	0	0	0	0	0	0	0
795	0	1	0	41.28571429	3300	0	10	10	0	1	0	0	0	0	0	0	29	0	0	0	0	0	0	0	0
843	0	0	1	39.28571429	2900	0	10	10	0	0	0	0	0	0	0	0	32	0	0	0	0	0	0	0	0
815	0	0	0	39.85714286	3150	0	10	10	0	0	0	0	0	0	0	0	38	0	0	0	0	0	0	0	0
1348	0	1	1	38.85714286	2850	0	10	10	0	0	0	0	0	0	0	0	24	0	0	0	0	1	0	0	0
748	0	1	1	35.57142857	2250	0	8	9	0	0	0	0	0	0	1	0	30	0	0	0	0	0	0	0	0
905	0	1	1	39.14285714	2800	0	10	10	0	0	1	0	0	0	0	0	33	1	0	0	0	0	0	0	1
934	0	1	0	40	3250	0	9	10	0	0	0	0	0	0	0	0	20	0	0	0	0	0	0	0	0
148	0	0	1	40.42857143	2700	0	10	10	1	0	1	1	0	1	1	0	27	0	0	0	0	0	0	0	0
1713	0	1	1	36.14285714	2750	0	9	10	0	0	0	1	0	0	0	0	32	0	1	1	0	0	0	0	0
1006	0	0	0	31.71428571	1600	1	10	10	0	0	0	0	0	0	0	0	24	1	0	0	0	0	0	0	1
245	0	1	1	32.14285714	2000	0	9	10	0	0	0	0	0	0	1	0	26	0	0	0	0	0	0	1	1
444	0	1	1	32.42857143	1200	1	1	1	0	0	0	0	1	0	1	1	26	0	0	0	0	0	0	0	0
634	0	1	1	34.28571429	2800	0	9	10	0	1	0	1	1	0	0	0	39	0	0	0	0	0	0	0	0
1446	0	0	0	40.14285714	3400	0	8	9	0	1	1	0	0	0	0	0	28	0	0	0	0	0	0	0	0
1727	0	0	1	29.85714286	1150	0	7	8	1	1	1	0	0	0	0	0	26	1	1	0	0	0	1	0	1
196	0	0	0	41.14285714	4050	0	10	10	0	0	0	0	0	1	0	0	35	0	0	0	0	0	0	0	0
997	1	1	0	28.28571429	1350	0	8	8	0	0	1	0	0	0	0	0	27	0	0	0	0	0	0	0	1
1139	0	0	1	39.28571429	3150	0	10	10	0	1	0	0	0	0	0	0	31	0	0	0	0	0	0	0	1
635	0	0	1	36.85714286	2850	0	10	10	0	0	0	0	0	0	0	0	32	0	0	0	0	0	0	0	0
118	0	1	1	38.42857143	4000	0	7	10	0	0	1	0	0	0	0	0	34	0	0	0	0	0	0	0	0
1326	0	1	1	33.71428571	1950	0	9	10	0	0	0	1	0	0	0	0	35	0	0	0	0	0	0	1	0
1512	0	0	0	31.71428571	1650	1	7	10	0	1	0	0	0	0	0	0	24	1	1	0	0	0	0	0	1
1402	0	0	1	35.14285714	2300	0	8	9	1	1	0	0	0	0	1	0	42	0	0	1	0	1	0	0	0
1308	0	0	1	34.42857143	1800	0	9	10	0	0	0	1	0	0	0	0	19	0	0	0	0	0	0	0	0
894	0	0	1	29	1210	1	5	8	0	0	0	1	1	0	0	0	27	0	0	0	0	0	0	1	0
829	0	0	0	37.57142857	2400	1	10	10	0	0	0	1	0	1	0	0	30	0	1	0	0	0	0	0	0
1719	1	1	1	34.71428571	2450	0	9	9	1	1	0	0	0	0	0	0	34	0	0	1	0	0	0	1	0
1425	0	0	0	39.71428571	3800	0	10	10	0	0	0	0	0	0	0	0	29	0	0	0	0	0	0	0	0
593	0	1	0	34.28571429	2500	0	8	9	0	0	0	0	0	0	1	0	27	1	0	0	0	0	0	0	0
195	1	1	1	35	1920	0	7	10	1	0	0	1	0	1	1	0	34	1	1	0	0	0	0	0	0
1490	0	0	0	40.85714286	2900	0	10	10	0	0	1	0	0	0	0	0	29	0	1	0	0	0	0	0	0
1207	0	0	0	39.14285714	3900	0	10	10	0	0	1	0	0	0	0	0	28	0	0	0	0	0	0	0	1
1382	0	1	1	34.57142857	2250	0	8	10	0	0	0	1	0	0	0	0	30	1	0	1	0	0	0	0	0
76	0	1	1	33.57142857	1750	1	10	10	1	0	1	1	0	0	0	1	26	0	0	0	0	0	0	1	0
122	0	0	1	37	3250	0	8	10	0	0	0	0	0	0	0	0	34	0	0	0	0	0	0	0	1
241	0	1	1	35.28571429	2300	0	9	10	0	1	1	0	1	0	0	0	31	1	0	0	1	1	0	0	0
1354	0	0	1	35.71428571	2400	0	7	10	0	0	0	0	0	1	0	0	29	0	1	0	0	0	0	0	0
73	0	0	1	38.42857143	3050	0	10	10	0	0	1	0	0	1	0	0	29	0	0	0	0	0	0	0	0
716	1	1	0	35	2300	0	8	9	1	1	1	0	0	0	1	0	30	0	0	0	0	1	0	1	0
798	0	0	0	40	2850	0	7	10	0	0	1	0	0	1	0	0	30	0	0	0	0	0	0	0	0
335	0	0	1	36.42857143	3300	0	10	10	0	1	0	0	1	0	0	0	38	0	0	1	0	0	0	0	0
1056	0	1	0	40	3700	0	9	10	0	1	1	0	0	0	1	0	30	0	0	0	0	0	0	0	0
1436	0	1	0	34.71428571	2500	0	10	10	0	0	0	0	0	0	1	0	27	0	1	0	0	0	0	0	0
49	0	1	0	34.85714286	2500	0	10	10	0	0	1	0	0	0	1	0	28	0	0	0	0	0	0	0	0
269	0	1	0	36.14285714	2300	0	9	10	0	0	0	0	0	0	1	0	28	0	1	0	0	0	0	0	0
925	0	0	1	35.71428571	2300	0	9	9	0	1	0	0	0	0	0	0	39	0	1	1	0	0	0	0	0
268	0	0	1	36.85714286	2850	1	10	10	0	0	0	1	0	1	0	0	31	1	0	0	0	0	0	0	0
273	0	1	1	35.71428571	1700	0	9	10	0	0	1	0	0	0	0	0	30	1	1	0	0	1	1	0	0
187	0	1	1	36.14285714	2950	0	8	9	1	0	0	0	1	0	0	0	23	0	0	0	0	0	0	0	0
651	1	1	1	34.57142857	2500	0	10	10	1	1	0	0	0	0	1	0	34	0	0	0	0	0	0	0	0
325	1	0	0	27.71428571	1050	1	6	8	0	0	0	0	0	0	1	0	37	0	1	1	0	0	0	0	0
110	0	1	1	34.71428571	2200	0	8	10	0	0	1	0	0	0	1	0	30	0	0	0	0	0	0	0	0
840	0	1	1	36.28571429	2040	0	8	9	0	0	0	1	0	0	0	0	27	1	1	0	0	0	0	1	0
65	0	1	1	34.14285714	2150	1	9	10	0	1	0	1	0	0	0	0	37	0	1	0	0	0	0	0	0
44	0	1	1	34.42857143	1800	0	8	9	0	0	1	0	1	0	0	0	30	0	1	0	0	0	0	1	1
28	0	1	1	33.14285714	2550	1	10	10	0	1	1	0	1	0	1	0	28	1	0	0	0	0	0	1	0
793	0	1	0	39.71428571	3600	0	10	10	0	0	0	0	0	0	0	0	27	0	0	0	0	1	0	0	0
1414	0	0	1	33	1700	0	10	10	1	0	0	0	0	0	1	0	28	0	1	0	0	0	0	0	0
661	0	0	1	34.57142857	1700	0	9	10	1	0	1	1	0	0	0	0	34	0	0	0	0	0	0	1	0
36	0	0	1	34	2800	0	9	10	0	1	0	0	0	0	0	0	27	0	0	0	0	0	0	0	0
945	0	1	1	39.42857143	3550	0	10	10	0	1	0	0	0	0	0	0	35	0	0	0	0	0	0	0	0
1165	0	1	0	41.14285714	3950	0	10	10	0	0	0	1	0	0	0	0	31	0	0	0	0	0	0	0	0
563	0	0	0	42	4000	0	10	10	0	0	1	0	1	1	1	0	30	0	0	0	0	0	0	0	0
1584	1	1	1	31.14285714	1800	0	9	10	0	1	1	0	0	0	1	0	25	0	0	0	0	0	0	0	0
1083	0	0	1	35.71428571	2300	0	10	10	0	0	0	0	0	0	0	0	30	0	0	0	0	0	0	1	0
358	0	0	1	34.57142857	2500	0	9	10	1	1	0	0	0	0	0	0	31	0	1	0	0	0	0	0	0
545	0	0	1	37.28571429	2960	0	10	10	0	0	1	0	0	0	0	0	30	1	0	0	0	0	0	0	0
901	0	0	0	37.57142857	3000	0	10	10	0	1	0	0	0	0	1	0	36	0	1	0	0	0	0	0	0
1202	0	1	0	39.28571429	3600	0	10	10	0	0	0	0	0	0	0	0	26	1	0	0	0	0	0	0	0
388	0	1	0	40	3450	0	10	10	0	0	1	0	0	0	0	0	27	0	0	0	0	0	0	0	0
7	0	1	1	40.85714286	2950	0	9	10	0	0	1	0	0	0	0	0	29	0	0	0	0	0	0	0	0
699	0	0	0	40.28571429	2600	0	7	10	0	1	1	0	0	0	0	0	31	0	0	0	0	0	1	0	0
1475	0	0	1	32.71428571	1900	0	8	10	0	1	0	0	1	0	0	0	32	0	0	0	0	0	0	0	0
1011	0	0	1	40.28571429	3200	0	10	10	0	0	0	0	0	1	0	0	29	0	0	0	0	0	0	0	0
1478	0	1	1	31.42857143	1875	0	6	8	0	0	1	1	0	0	0	0	18	0	0	0	0	0	0	0	0
82	0	1	1	29.42857143	1350	0	9	10	1	0	1	0	0	0	0	0	38	1	0	0	0	0	0	0	1
1530	0	0	1	31.85714286	1300	0	9	10	1	0	1	1	0	0	0	0	26	0	0	0	0	0	0	0	0
500	0	0	1	37.42857143	3100	1	10	10	0	0	0	0	0	0	0	0	28	0	1	0	0	0	0	0	0
105	1	1	1	30.85714286	1850	1	8	9	0	0	0	1	0	0	0	0	29	0	0	0	0	1	0	0	0
461	0	1	0	32.57142857	2000	0	8	10	1	0	1	0	0	0	0	0	30	0	0	0	0	0	0	0	1
471	0	1	0	39.14285714	3300	0	10	10	0	0	1	0	0	0	0	0	29	0	0	0	0	0	0	0	0
796	0	0	0	35.71428571	2200	0	9	10	0	0	0	0	0	0	0	0	34	0	0	1	0	0	0	0	0
730	1	0	1	30.14285714	1780	0	2	6	1	1	0	0	0	0	0	0	29	1	0	0	0	0	0	0	0
466	0	1	0	40.57142857	3250	0	10	10	0	0	0	0	0	0	1	0	30	0	0	0	0	0	0	0	0
203	0	1	1	32.71428571	2200	0	9	10	0	0	0	0	0	0	1	0	38	0	0	0	0	0	0	1	0
672	1	0	0	31.28571429	1750	0	9	9	0	0	1	0	0	0	0	0	32	0	0	0	0	0	0	0	0
1627	0	1	0	36.57142857	2750	0	10	10	0	0	0	0	0	0	1	0	31	0	1	0	0	0	0	0	0
1181	1	1	0	33	1810	1	9	10	0	0	0	0	0	0	1	0	29	0	1	0	0	0	0	0	1
1067	0	1	0	40.42857143	4250	0	10	10	0	0	1	0	0	0	0	0	28	0	0	0	0	0	0	0	0
1031	0	1	1	38	3300	0	5	8	1	1	0	0	0	0	0	0	33	0	0	0	0	1	0	0	0
609	0	0	1	38.85714286	3500	0	10	10	0	0	0	1	0	0	0	0	31	0	1	0	0	0	0	0	0
1566	0	0	1	37.14285714	2250	1	10	10	0	0	0	0	0	0	0	0	41	0	0	0	0	0	0	0	0
1089	1	0	1	34	2400	0	9	10	0	1	0	1	0	0	0	0	35	0	0	0	0	1	0	0	0
376	0	0	1	37.14285714	2800	0	10	9	1	0	0	0	0	0	0	0	31	0	1	0	0	0	0	0	0
1349	1	1	1	35.42857143	2800	1	6	9	0	1	0	0	0	0	0	0	31	0	0	0	0	1	0	0	1
1497	0	1	0	37.28571429	3600	0	8	9	0	0	0	0	0	0	0	0	21	0	0	0	0	0	0	0	0
205	0	0	0	40.57142857	3550	0	10	10	0	0	1	0	0	0	0	0	29	0	0	0	0	0	0	0	0
348	0	0	0	41.14285714	4800	0	1	1	0	0	1	0	0	0	0	0	30	0	1	0	0	0	0	0	0
564	0	0	1	39.28571429	3500	0	10	10	1	1	1	0	1	0	1	0	31	0	0	0	0	0	0	0	0
636	0	1	0	38.42857143	2600	0	10	10	0	0	1	0	0	0	0	0	28	0	0	0	0	0	0	0	0
503	0	0	1	37.14285714	3500	0	9	10	0	0	0	0	1	0	0	0	33	0	0	0	0	1	0	0	1
135	0	1	1	38.42857143	2620	0	10	10	1	1	0	0	0	0	0	0	31	0	0	0	0	0	0	0	0
17	0	0	1	37.14285714	2100	1	10	10	0	0	1	0	0	0	0	0	36	0	1	0	0	1	0	0	0
1597	0	0	1	35.14285714	2000	1	9	9	0	0	0	0	0	0	1	0	31	1	1	0	0	0	0	1	1
428	0	1	1	36.71428571	2700	0	9	10	0	0	0	1	0	0	0	0	47	0	0	1	0	0	0	0	0
757	0	1	0	41	3650	0	9	10	0	0	0	0	0	0	1	0	29	0	0	0	0	0	0	0	0
1141	0	1	1	29.42857143	1190	0	8	9	1	0	1	1	0	0	1	0	38	0	1	0	0	0	0	1	1
551	0	0	1	39.71428571	3200	0	10	10	0	0	0	0	0	0	0	0	28	0	0	0	0	0	0	0	0
750	0	0	0	40.85714286	3000	0	10	10	0	1	1	0	0	0	0	0	30	1	0	0	0	0	0	0	0
1267	1	1	0	32.71428571	1900	0	8	9	1	1	1	0	0	0	1	0	31	0	0	0	0	0	0	0	0
1292	1	0	1	29.85714286	1000	0	9	9	0	0	1	1	0	0	0	0	37	0	0	0	0	1	1	0	0
465	0	1	0	34.71428571	2600	0	9	10	0	0	0	0	0	0	1	0	28	0	0	0	0	0	0	1	0
544	0	1	0	37.57142857	3700	0	10	10	0	0	0	0	0	0	0	0	32	0	0	0	0	0	0	0	0
133	0	0	1	33.71428571	1500	0	9	10	0	1	0	0	0	0	0	0	39	1	0	0	0	0	0	1	0
1536	0	1	0	32.71428571	1860	0	10	10	0	1	1	0	0	0	0	0	31	0	0	0	0	0	0	1	0
1271	1	0	1	30.14285714	1300	0	8	8	1	0	0	0	1	0	1	0	31	1	0	0	0	0	0	0	0
472	0	1	0	32.14285714	1700	0	9	9	1	1	0	0	0	0	1	0	32	0	1	0	0	0	0	0	0
1707	0	0	0	41.71428571	3600	0	10	10	0	0	0	0	0	0	0	0	29	0	0	0	0	0	0	0	0
3	0	1	1	33.42857143	2350	0	9	10	0	1	0	0	0	0	0	0	28	0	0	1	0	0	0	1	0
54	0	1	0	35.28571429	2450	0	9	10	1	1	0	0	0	0	1	0	40	0	0	0	0	0	0	0	0
1307	0	1	0	32	2200	0	7	9	0	0	0	0	0	0	0	0	28	0	1	0	0	0	0	0	1
1617	1	0	1	29.14285714	1350	0	10	9	1	0	1	0	0	0	0	0	35	0	0	1	0	1	0	0	0
257	1	0	1	29.85714286	1240	0	9	10	0	1	0	0	0	0	1	0	31	0	0	0	0	1	0	0	0
1660	0	1	1	40.42857143	3500	1	5	8	0	1	1	0	0	1	1	0	28	0	0	0	0	0	0	0	0
385	1	0	1	33.42857143	1200	0	9	9	0	1	0	1	1	0	0	0	37	0	0	0	0	1	1	0	0
381	0	1	0	39.14285714	3450	0	10	10	0	0	0	0	0	1	0	0	27	0	0	0	0	0	0	0	0
562	0	1	1	39.85714286	3550	0	10	10	0	0	1	0	0	0	0	0	29	1	1	0	0	0	0	0	0
747	0	0	0	39.85714286	3100	0	10	10	0	0	0	0	0	0	0	0	26	0	0	0	0	0	0	0	0
304	0	1	0	37.42857143	2870	0	8	9	1	1	0	0	0	0	0	0	32	0	0	0	0	0	0	0	1
1444	0	1	1	39.71428571	2400	0	10	10	0	0	0	0	0	1	0	0	28	0	0	0	0	0	0	0	0
162	0	0	1	35.28571429	1850	0	9	9	1	0	1	0	0	0	0	0	28	0	0	0	0	0	0	1	0
572	0	1	1	38.85714286	2600	0	9	10	0	0	0	0	0	1	0	0	26	0	0	0	0	0	0	0	0
1353	0	0	0	36.42857143	2250	1	7	9	0	1	0	0	1	0	0	0	28	0	0	0	0	0	1	0	1
236	0	1	0	39.57142857	3400	0	10	10	0	0	1	0	0	0	0	0	28	0	0	0	0	0	0	0	0
55	0	0	1	39.57142857	4165	0	9	9	0	0	1	0	0	0	0	0	29	0	0	0	0	0	0	0	0
455	1	1	1	32.85714286	2000	0	4	7	1	0	0	0	1	0	0	0	23	0	0	1	0	0	0	0	1
106	0	0	1	37.14285714	2950	0	9	10	0	0	0	0	1	1	0	0	28	1	0	0	0	0	0	0	0
1395	0	0	1	30	1300	0	8	9	1	0	1	0	0	0	1	0	31	0	0	0	0	0	0	0	0
1539	0	1	1	37.57142857	3250	0	10	10	0	0	1	1	0	0	0	0	37	0	0	1	0	0	0	0	1
89	0	1	0	34.85714286	2150	0	10	10	0	0	0	0	0	0	1	0	30	1	0	0	0	0	0	1	0
1017	0	0	0	36.71428571	3000	0	10	9	1	0	1	0	0	0	1	0	29	0	0	0	0	0	0	0	1
1634	1	1	1	32.14285714	1950	1	8	9	0	0	0	0	0	0	1	0	25	0	0	0	0	0	0	0	0
407	0	0	1	37.71428571	2400	0	10	10	0	1	1	0	0	0	0	0	23	1	0	0	0	0	0	0	0
853	0	0	1	30.85714286	1550	1	10	10	0	0	0	0	1	0	1	0	28	1	1	0	0	0	0	0	0
1239	0	0	0	39.28571429	2900	0	10	10	0	0	0	0	1	0	0	0	30	0	1	0	0	0	0	0	0
410	0	0	1	41.57142857	3350	0	10	10	0	0	1	0	0	0	0	0	31	0	0	0	0	0	0	0	0
1100	0	1	1	34.71428571	1900	1	9	10	0	0	0	0	1	0	1	0	30	0	0	0	0	0	0	0	0
289	0	0	1	35.14285714	2250	0	8	8	1	0	0	0	0	0	0	0	30	0	0	0	0	0	1	1	0
440	0	0	1	41.14285714	3000	0	7	10	0	0	1	0	0	1	0	0	27	0	0	0	0	0	0	0	0
50	0	1	0	38.14285714	5550	0	10	10	0	1	0	0	1	0	1	0	39	0	0	0	0	0	0	0	0
1492	0	0	0	39.85714286	3400	0	10	10	0	1	0	0	0	0	0	0	19	0	0	0	0	0	0	0	0
1664	0	1	0	39	3200	0	10	10	0	0	0	0	0	0	0	0	27	0	0	0	0	0	0	0	0
1667	0	1	1	39.42857143	3850	0	10	10	0	0	0	0	1	1	0	0	23	1	0	0	0	0	0	0	0
1324	0	0	1	35.42857143	2480	1	10	10	0	0	1	0	0	0	0	0	31	0	0	0	0	0	0	0	0
1328	0	1	1	40.57142857	4000	0	10	10	0	0	0	0	0	0	1	0	22	0	0	0	0	0	0	0	0
1411	0	1	1	31.57142857	1500	0	10	10	0	0	0	1	0	0	0	0	32	0	0	0	0	0	0	1	0
1600	0	1	1	39	3100	0	10	10	0	1	0	0	0	0	0	0	31	0	0	0	0	0	0	0	0
474	0	1	1	33.71428571	1950	1	10	10	1	0	0	0	0	0	1	0	29	0	0	0	0	0	0	0	0
1088	0	0	1	37.57142857	1880	1	10	10	0	0	0	0	0	0	0	0	30	0	1	0	0	0	1	0	0
1020	0	1	1	36.85714286	1750	0	10	10	0	0	1	0	1	0	0	0	30	0	0	0	0	1	1	0	0
1384	0	0	0	40	3850	0	10	10	0	0	1	0	0	0	0	0	24	0	0	0	0	0	0	0	1
140	0	0	0	39.42857143	3000	0	10	10	0	0	0	0	0	1	0	0	27	0	0	0	0	0	0	0	0
1204	0	0	1	31.85714286	1500	0	9	10	0	1	0	1	0	0	0	0	29	1	0	0	0	0	0	1	0
830	0	1	1	37.42857143	3150	0	10	10	1	0	0	0	0	0	0	0	28	1	0	0	0	0	0	0	0
582	0	1	0	34.28571429	1900	1	6	7	0	1	1	0	0	0	0	0	26	0	0	0	0	0	0	0	0
1029	1	0	0	27.71428571	900	1	6	8	0	0	0	0	0	0	1	0	37	0	1	1	0	0	0	0	0
1299	0	0	1	29.85714286	1000	0	9	9	0	0	1	1	0	0	0	0	32	0	0	1	1	0	0	0	0
1193	0	1	0	40.42857143	2800	0	9	10	0	0	0	0	0	0	0	0	25	0	0	0	0	0	0	0	0
1352	0	0	1	29	1200	0	9	9	1	0	0	0	0	0	1	0	32	0	0	0	0	0	0	0	0
627	0	1	1	30.42857143	1700	0	7	8	0	1	1	0	0	0	0	0	23	1	0	0	0	0	0	0	0
1461	0	0	1	39.42857143	4100	0	10	10	0	0	0	0	1	0	0	0	43	0	0	0	0	0	0	0	0
395	0	1	0	38.71428571	3000	0	10	10	0	1	0	0	0	0	0	0	32	0	0	0	0	0	0	0	0
126	0	1	0	40.14285714	3500	0	10	10	0	1	1	0	0	0	0	0	28	0	0	0	0	0	0	0	0
197	0	1	1	29	1150	0	8	10	1	1	0	0	0	0	0	0	28	0	1	0	0	0	0	1	1
1589	0	0	0	40.42857143	3550	0	10	10	0	0	1	0	0	1	0	0	27	0	0	0	0	0	0	0	0
1614	0	0	1	33	1850	1	9	10	0	0	1	0	0	0	0	0	34	1	1	0	0	0	0	1	0
170	0	0	0	39	3400	0	10	10	0	0	0	0	0	0	0	0	34	0	0	0	0	0	0	0	0
1421	1	1	1	34.14285714	2350	0	7	9	1	0	0	0	0	0	0	0	31	0	0	0	0	0	0	0	0
1105	0	0	1	40.42857143	3450	0	10	10	0	0	0	1	0	1	0	0	27	1	0	0	0	0	0	0	0
1674	0	1	0	41.28571429	4300	0	9	10	0	0	0	0	0	0	0	0	30	0	0	0	0	0	0	0	0
421	0	1	0	41.14285714	3150	0	10	10	0	0	0	0	0	0	0	0	26	1	1	0	0	0	0	0	0
1232	0	1	1	37	2200	0	9	10	0	0	0	0	0	0	0	0	25	0	0	0	0	0	1	0	0
1219	0	0	1	39.14285714	3650	0	10	10	0	0	0	0	0	0	0	0	36	0	0	0	0	0	0	0	0
876	0	0	1	34.14285714	2000	1	10	10	0	0	0	1	0	0	0	0	23	0	0	0	0	0	0	0	0
186	0	0	0	40.85714286	3300	0	10	10	1	1	0	0	0	1	0	0	32	0	0	0	0	0	0	0	0
1069	1	0	0	31	1780	0	7	9	0	0	0	0	0	0	0	0	27	0	0	0	0	0	0	1	1
666	0	1	0	41	3600	0	8	10	0	1	1	0	1	0	0	0	29	0	0	0	0	0	0	0	0
1525	0	0	0	38.85714286	3350	0	10	10	0	0	0	0	0	0	0	0	30	0	0	0	0	0	0	0	0
144	0	0	0	39.85714286	3700	0	10	10	0	1	1	0	0	0	1	0	29	0	0	0	0	0	0	0	0
1276	0	0	1	38.57142857	3150	0	10	10	0	0	0	0	1	0	0	0	29	0	1	0	0	1	0	0	1
378	0	1	1	33.28571429	2200	0	10	10	0	0	0	1	0	0	0	0	38	0	0	0	0	0	0	1	0
470	1	1	1	32	1800	0	9	10	0	1	1	0	0	0	1	0	29	0	0	0	0	0	0	0	0
645	0	1	0	39.42857143	5200	0	3	6	0	0	1	0	1	0	1	0	28	0	0	1	0	0	0	0	0
231	1	0	1	33.14285714	1700	0	4	9	0	0	1	1	1	0	0	0	28	1	0	0	0	1	0	0	0
128	0	1	0	39.85714286	3400	0	5	5	0	0	1	0	0	0	0	0	30	0	0	0	0	1	0	0	0
653	0	0	1	40.57142857	4300	0	9	10	0	0	0	0	0	0	0	0	38	0	1	1	0	0	0	0	0
1346	0	0	1	36.71428571	2220	1	9	10	0	0	0	0	0	0	1	0	29	0	0	0	0	0	0	0	1
607	0	0	0	39.14285714	3500	0	7	8	0	0	1	0	0	0	1	0	30	0	0	0	0	0	0	0	0
77	0	0	1	40	2980	0	10	10	1	0	0	0	1	0	0	0	33	0	0	0	0	0	0	0	0
1531	0	1	1	39.85714286	3650	0	10	10	0	0	1	0	1	0	0	0	29	0	0	1	0	0	0	0	0
323	0	1	1	34.14285714	2550	0	9	8	0	0	0	0	0	0	0	0	25	0	0	0	0	0	0	0	0
91	0	0	0	32.42857143	2700	0	10	10	0	1	0	1	1	0	0	0	29	0	0	0	0	0	0	0	0
973	0	1	0	39.14285714	3500	0	10	10	0	0	0	0	0	0	0	0	26	0	1	0	0	0	0	0	0
1649	0	0	0	38.71428571	3150	0	10	10	0	0	0	0	0	0	0	0	28	0	0	0	0	0	0	0	0
1685	0	1	0	40.28571429	3650	0	5	7	0	1	1	0	0	0	1	0	28	0	0	0	0	0	0	0	0
1199	0	0	1	34.28571429	2400	0	9	9	0	0	0	1	0	0	1	0	31	1	0	1	0	0	0	0	0
570	0	1	1	34.28571429	1730	0	7	9	0	0	0	1	0	0	0	0	28	0	0	0	0	0	0	1	0
580	1	1	1	34.57142857	2250	0	9	9	0	1	0	0	1	0	0	1	31	1	0	0	0	0	0	0	0
1480	0	0	1	40	3250	0	9	10	0	0	0	0	0	0	0	0	31	0	0	0	0	0	0	0	0
676	0	1	0	40.85714286	3350	0	10	10	0	0	0	0	0	0	1	0	29	0	0	0	0	0	0	0	0
673	0	0	0	39.28571429	3600	0	10	10	0	0	0	0	0	0	0	0	27	0	0	1	0	0	0	0	0
1137	0	0	1	38.57142857	2600	0	10	10	0	0	0	0	0	0	0	0	35	1	0	0	0	0	0	0	0
1629	0	1	1	31.28571429	1750	0	8	10	0	0	1	0	0	0	1	0	27	1	0	0	0	0	0	1	0
1708	0	0	1	40	3600	0	10	10	0	1	0	0	0	0	0	0	31	0	0	0	0	0	0	0	0
517	0	1	0	38.42857143	3350	0	10	10	0	0	0	0	0	0	0	0	29	0	0	0	0	0	0	0	0
308	1	1	0	35.28571429	2250	0	10	10	1	0	1	0	0	0	1	0	26	0	0	0	0	0	0	0	0
927	0	0	1	36.42857143	2600	0	7	10	1	0	0	0	0	0	0	0	39	0	0	0	0	0	1	0	0
1656	0	0	1	41.42857143	3100	0	7	10	0	1	1	0	0	0	0	0	24	0	0	0	0	0	0	0	0
87	1	1	0	37.14285714	3120	0	9	10	0	0	0	0	0	0	1	0	28	0	0	0	0	0	0	0	0
614	0	1	1	37.85714286	3200	0	10	10	0	1	0	1	0	0	0	0	30	0	0	0	0	1	0	0	0
375	1	0	1	35.71428571	1950	0	9	10	0	1	1	0	0	0	0	0	27	0	0	0	0	1	0	1	0
1596	0	0	1	35	2300	0	9	9	0	1	0	1	0	0	0	0	40	0	0	1	0	0	0	0	0
16	0	1	1	38.14285714	2550	0	5	8	0	1	1	0	0	0	1	0	23	0	0	0	0	0	0	0	0
1154	0	0	0	39.14285714	3250	0	10	10	0	0	0	0	0	0	0	0	26	0	0	0	0	0	0	0	0
1176	0	1	0	39	3600	0	10	10	0	0	1	0	0	0	0	0	35	0	0	0	0	0	0	0	0
903	0	1	1	34.57142857	2450	0	3	7	0	0	0	0	0	0	0	0	34	1	0	0	0	0	0	0	0
330	0	1	1	40.14285714	4300	0	10	10	0	0	0	0	1	0	0	0	32	0	0	0	0	0	0	0	0
1037	0	0	1	32.42857143	1550	1	7	9	0	1	0	0	0	0	0	0	28	0	0	0	0	0	0	1	0
1401	0	0	1	39	3350	0	10	10	0	1	0	0	0	1	0	0	33	0	1	0	0	0	0	0	0
256	0	1	1	38.85714286	3500	0	10	10	0	1	1	0	1	0	0	0	34	0	0	0	0	0	0	0	0
1125	0	1	0	40.71428571	3400	0	9	9	0	0	1	0	0	0	0	0	30	1	0	0	0	0	0	0	0
821	0	1	1	36.85714286	2500	1	10	10	0	0	0	0	0	0	0	0	36	0	1	1	0	0	0	0	1
579	0	1	1	35.85714286	2700	0	8	10	0	1	0	0	0	1	1	0	40	0	0	0	0	0	0	0	0
97	1	1	0	33.85714286	2250	0	10	10	0	0	0	0	0	0	1	0	28	1	0	1	0	0	0	0	0
94	0	1	1	37.28571429	3500	0	8	10	0	0	0	0	1	0	1	0	27	0	0	0	0	0	0	0	0
1174	0	0	1	34.71428571	2850	0	9	10	0	1	1	0	0	0	1	0	34	0	0	0	0	0	0	0	0
922	0	0	1	37	3250	0	9	10	0	0	0	0	0	0	0	0	29	0	0	0	0	0	0	0	0
681	0	0	1	36.42857143	2100	1	7	10	0	0	0	0	0	1	0	0	32	1	1	0	0	0	0	0	0
1645	0	0	1	36	3850	0	7	10	0	0	0	1	1	0	0	0	41	0	0	0	0	0	0	0	0
351	0	1	1	38.42857143	3300	0	9	10	0	0	0	0	0	0	0	0	35	0	0	0	0	1	0	0	1
432	0	0	1	35.71428571	2400	1	10	10	0	0	0	0	1	0	0	0	30	1	0	0	0	0	0	0	0
664	0	0	1	40.85714286	5400	0	9	10	0	0	0	0	1	0	1	0	26	0	0	0	0	0	0	0	0
1567	0	0	0	39.57142857	2900	0	10	10	0	0	0	0	0	0	0	0	30	0	0	0	0	0	0	0	0
1206	0	0	0	39	2950	0	7	10	0	1	1	0	0	0	1	0	28	0	0	0	0	0	0	0	0
260	0	1	1	34.57142857	1850	0	9	10	0	1	1	0	0	0	0	0	29	0	0	0	0	0	0	0	0
1538	0	0	0	37.14285714	3150	0	10	10	0	0	0	0	0	0	0	0	31	0	0	0	0	0	0	0	0
1692	0	0	0	38	3700	0	8	9	0	0	0	0	0	0	0	0	25	0	0	0	0	0	0	0	0
1172	1	1	0	34.28571429	2400	0	10	10	1	0	0	0	0	1	1	0	27	0	0	1	0	0	0	0	1
1696	0	0	1	38.71428571	2950	0	10	10	0	0	0	0	0	0	0	0	27	0	0	0	0	0	0	0	0
518	1	0	0	29.57142857	1250	0	9	10	0	1	0	0	0	0	1	0	29	0	0	0	0	0	0	0	1
1170	0	0	0	30.28571429	1800	0	9	9	0	0	0	0	0	0	1	0	29	0	0	0	0	0	0	0	0
782	0	1	1	38.28571429	3150	0	8	9	0	1	0	0	0	1	0	0	31	1	0	0	0	0	0	0	0
1003	0	0	1	31.42857143	1650	0	8	10	0	1	1	0	0	0	1	1	35	1	0	0	0	0	0	1	0
10	0	1	0	33.57142857	2000	0	8	9	0	0	1	0	0	0	0	0	28	0	0	0	0	0	0	0	0
729	0	0	0	40	3400	0	10	10	0	0	0	0	0	0	0	0	38	0	0	0	0	0	0	0	0
58	0	1	1	31.85714286	1650	0	9	10	1	1	0	0	0	0	1	0	39	0	0	1	0	0	0	0	1
67	0	0	0	34.42857143	2700	0	10	10	0	0	1	1	1	1	1	0	37	0	1	0	0	0	0	0	0
427	0	1	1	38	2750	1	10	10	0	0	0	0	0	0	0	0	29	0	0	0	0	0	0	0	1
1580	0	1	1	33.85714286	2150	1	8	9	0	0	0	0	1	0	1	0	31	0	0	0	0	0	0	1	0
169	0	1	1	36	2650	0	10	10	0	0	0	0	0	0	0	0	22	0	0	1	0	1	0	1	0
1403	0	1	0	41	3600	0	10	10	0	1	1	0	0	0	0	0	29	0	1	0	0	0	0	0	0
1347	0	1	1	41.14285714	4750	0	10	10	0	0	0	0	0	0	0	0	30	0	0	0	0	0	0	0	1
1171	0	1	0	39.85714286	3500	0	10	10	0	0	0	0	0	0	0	0	22	0	0	0	0	0	0	0	0
521	0	1	1	34.28571429	2100	0	10	10	0	1	0	0	0	0	0	0	28	1	1	0	0	0	0	0	0
1109	0	1	0	39.85714286	3300	0	10	10	0	0	0	0	1	0	0	0	34	0	0	0	0	0	0	0	0
1342	0	0	0	39.85714286	2900	0	9	10	0	0	0	0	0	0	0	0	27	0	0	0	0	0	0	0	0
553	0	1	1	39	4550	0	10	10	0	0	0	0	0	0	0	0	34	1	0	1	0	0	0	0	0
868	0	1	1	33.42857143	2300	0	8	10	0	0	0	0	0	0	0	0	27	0	0	0	0	0	0	0	0
744	0	0	0	40.57142857	3250	0	10	10	0	0	0	0	0	0	0	0	37	0	1	0	0	0	0	0	0
391	0	1	1	32.85714286	1900	1	9	10	0	0	1	0	1	0	1	0	33	0	0	0	0	0	0	0	0
839	0	1	1	32.85714286	2000	0	10	10	0	0	0	0	0	0	1	0	31	0	0	1	0	0	0	0	0
364	0	0	0	38.71428571	3900	0	10	10	0	1	0	0	0	0	1	0	30	0	0	0	0	0	0	0	0
1340	0	0	1	33.85714286	2150	0	7	10	0	1	1	0	0	0	0	0	27	0	1	0	0	0	0	0	0
486	0	0	1	32	1800	0	7	8	0	0	0	1	0	0	0	0	33	0	0	1	0	1	0	0	0
210	0	0	0	34.14285714	1850	0	10	10	1	0	0	1	1	0	1	0	30	0	1	0	0	0	0	0	0
1159	1	1	0	32.57142857	1530	0	9	9	0	1	0	0	0	0	0	0	28	0	0	0	0	0	0	0	0
1390	0	1	1	39	2900	0	10	10	0	0	0	0	0	0	0	0	30	0	0	0	0	0	0	0	0
764	1	1	0	30.71428571	1500	0	9	10	0	0	0	0	0	0	1	0	36	0	0	0	0	0	0	1	0
1192	0	0	1	40.14285714	3200	0	10	10	0	1	0	0	1	0	0	0	40	1	0	0	0	0	0	0	0
1281	0	1	0	38.14285714	3000	0	10	10	0	0	0	0	1	0	0	0	29	0	0	0	0	0	0	0	1
389	1	0	1	31.57142857	1740	0	7	9	0	0	0	0	0	0	0	0	36	1	0	0	0	0	0	1	0
1093	0	1	1	38.28571429	3980	0	10	10	1	0	0	0	0	0	1	0	37	0	0	0	0	0	0	0	0
271	0	0	1	34.42857143	2280	0	5	8	1	1	0	0	0	0	0	0	29	0	0	0	0	0	0	1	0
1552	1	1	0	33	2150	1	9	10	0	0	0	0	0	0	1	0	29	0	0	0	0	0	0	0	1
412	0	1	1	32.85714286	1850	0	9	10	0	0	0	0	0	0	1	0	30	0	0	0	0	0	0	0	0
285	0	0	1	37	2050	1	8	9	0	0	0	0	1	1	1	0	32	0	0	0	0	0	0	0	0
721	0	1	1	37.14285714	3650	1	10	10	1	0	0	0	0	0	0	0	37	0	1	0	0	0	0	0	0
1514	0	1	1	37.71428571	2950	0	10	10	0	1	0	0	0	0	0	0	28	1	0	0	0	0	0	0	0
485	0	0	1	35.14285714	1900	0	10	10	0	0	0	0	0	0	1	0	33	0	1	1	0	1	0	1	0
655	0	1	0	35.85714286	2850	0	10	10	0	0	0	0	0	0	0	0	24	0	0	0	0	0	0	0	0
1258	0	0	0	33.14285714	1750	0	9	9	0	0	0	0	0	0	1	0	35	0	0	0	0	0	0	0	0
408	0	1	0	41.14285714	3450	0	10	10	0	0	1	0	0	0	0	0	28	0	0	0	0	0	0	0	0
414	0	1	1	39.57142857	3100	0	5	6	0	0	1	0	0	0	0	0	28	0	0	0	0	0	0	0	0
1508	0	1	1	39.28571429	3300	0	10	10	1	0	0	0	0	0	0	0	36	0	0	0	0	0	0	0	0
482	0	0	1	41.14285714	3650	0	10	10	0	0	0	0	0	0	0	0	26	0	0	0	0	0	0	0	0
415	0	1	0	34.57142857	2900	0	9	10	0	0	0	0	1	0	1	0	37	0	0	0	0	0	0	1	0
198	0	0	1	37.14285714	2750	0	10	10	0	0	0	0	0	0	0	0	33	1	0	1	0	0	0	0	0
1550	0	0	0	39.28571429	2000	0	9	10	0	0	1	0	0	0	0	0	22	0	0	0	0	0	0	0	0
625	0	0	1	31.71428571	1600	1	9	10	0	0	0	0	0	0	1	0	36	0	1	0	0	0	0	0	0
488	1	0	1	29.42857143	1200	0	6	7	1	0	0	0	0	0	0	0	29	0	1	0	0	0	0	0	0
319	0	1	1	39	3900	0	10	10	0	0	0	0	0	0	0	0	31	0	1	0	0	0	0	0	0
1259	0	1	1	33	1550	0	6	9	0	0	0	1	0	0	0	0	32	1	0	0	0	0	0	0	0
457	0	1	1	39.28571429	3800	0	10	10	1	0	0	0	1	0	1	0	25	0	0	0	0	0	0	0	0
1214	0	1	1	38.85714286	3850	0	10	10	0	1	0	0	1	0	0	0	31	0	1	0	0	0	0	0	0
690	0	1	0	40.14285714	3100	0	10	10	0	0	1	0	0	0	0	0	29	0	0	0	0	0	0	0	0
1315	0	0	1	35.57142857	2800	0	9	10	0	0	0	0	0	0	1	0	30	0	0	0	0	0	0	0	0
615	0	1	1	41	3650	0	9	10	1	0	0	0	0	0	1	0	27	0	0	0	0	0	0	0	0
189	0	0	0	38.14285714	3000	0	10	10	1	1	0	0	0	0	1	0	26	0	1	0	0	0	0	0	0
1683	0	1	0	37.42857143	3300	0	9	10	0	0	0	0	0	0	0	0	32	0	0	0	0	0	0	0	0
1553	0	0	0	40	3600	0	10	10	0	0	1	0	1	0	0	0	34	0	1	1	0	0	0	0	0
35	0	1	1	40.42857143	3550	0	10	10	0	0	0	0	1	0	0	0	30	0	0	0	0	1	0	0	0
292	0	0	0	40.71428571	3350	0	9	10	0	0	0	0	1	0	0	0	25	0	0	0	0	0	0	0	0
1603	1	1	1	29.28571429	1400	0	7	8	1	0	0	0	0	0	0	0	32	0	1	0	0	0	0	0	0
199	0	1	0	38.42857143	3200	0	10	10	0	1	0	0	1	0	0	0	23	0	0	0	0	1	0	0	0
533	0	1	1	33.28571429	1800	0	7	10	0	0	1	1	0	0	0	0	37	0	1	0	0	0	0	0	0
519	1	1	1	34.71428571	1950	0	10	10	0	0	0	1	1	0	0	0	23	0	0	1	0	0	0	0	1
781	1	1	1	33.28571429	2100	1	10	10	0	0	1	0	0	0	1	0	34	0	1	0	0	0	0	0	0
235	0	1	1	32.85714286	1200	0	6	10	0	0	1	0	0	0	0	0	36	0	0	0	0	0	0	0	0
154	0	1	0	37.42857143	3350	0	10	10	0	1	1	0	0	0	1	0	30	0	0	0	0	0	0	0	0
646	0	0	0	39	3300	0	10	10	0	0	0	0	0	0	0	0	28	0	0	0	0	0	0	0	0
1040	0	1	1	36	2400	0	10	10	1	0	0	0	0	0	0	0	35	0	0	1	0	0	0	0	1
478	0	0	1	36.71428571	3350	1	10	10	0	0	0	0	0	0	0	0	31	0	0	0	0	0	0	0	0
1491	0	1	1	37.14285714	2650	1	10	10	0	0	1	0	0	0	0	0	30	0	0	0	0	0	0	0	0
225	0	0	1	38.57142857	3000	0	10	10	0	1	1	0	0	0	0	0	30	0	0	0	0	0	0	0	0
603	0	0	1	35	2150	1	9	9	0	1	0	0	0	0	1	0	20	0	0	0	0	0	0	0	0
565	0	1	1	38.57142857	3950	0	10	10	0	0	0	0	1	0	0	0	37	0	0	0	0	0	0	0	1
838	0	0	1	38.71428571	2800	0	10	10	0	1	1	0	1	0	0	0	33	0	0	1	0	0	0	0	0
99	0	0	1	40.28571429	3450	0	10	10	0	0	1	0	0	0	1	0	28	0	0	0	0	0	0	0	0
1691	0	0	1	35.14285714	2550	0	6	7	0	0	1	0	0	0	0	0	26	0	0	0	0	1	0	0	0
1470	0	0	0	41.14285714	4500	0	10	10	0	0	0	0	0	0	0	0	27	0	0	0	0	0	0	0	0
209	0	0	1	36.42857143	2250	1	10	10	0	0	1	0	0	0	0	0	28	0	0	0	0	0	1	0	1
1059	0	1	0	41.14285714	3250	0	10	10	0	1	0	0	0	0	0	0	31	0	0	0	0	0	0	0	0
1724	0	1	1	39.28571429	3000	0	10	10	0	1	0	0	0	1	0	0	30	0	0	0	0	0	0	0	0
804	0	1	1	41.14285714	3700	0	10	10	0	0	1	0	0	0	0	0	32	1	0	0	0	0	0	0	0
703	0	0	1	34.71428571	1720	1	9	10	0	0	0	1	0	0	0	0	32	0	0	0	0	0	0	0	0
788	0	0	1	37.85714286	3250	0	9	10	0	0	1	0	1	0	0	0	34	0	0	1	0	0	0	0	0
382	0	1	1	34.42857143	2350	0	8	10	0	0	1	0	0	0	1	0	32	0	0	1	0	0	0	0	0
1146	1	0	1	33.71428571	1870	0	9	10	0	1	1	1	0	0	0	0	36	0	0	0	0	0	0	0	1
1593	0	1	0	38.28571429	3700	0	10	10	0	0	0	0	0	0	0	0	28	0	0	0	0	0	0	0	1
870	0	1	1	39.71428571	4050	0	10	10	0	0	1	0	0	0	1	0	32	0	0	0	0	0	0	0	0
658	0	1	0	40.42857143	3100	0	10	10	0	0	1	0	0	0	0	0	34	0	0	0	0	0	0	0	0
21	0	1	1	36.28571429	2350	0	10	10	0	0	0	0	0	0	0	0	24	1	1	0	0	0	0	0	0
321	0	1	1	33	2200	1	3	7	1	0	0	0	0	0	1	0	39	1	1	0	0	0	0	1	0
484	0	0	1	37.85714286	3750	0	10	10	0	0	0	0	0	0	0	0	31	1	0	0	0	0	0	0	0
811	0	1	1	39.28571429	3550	0	10	10	0	0	0	0	1	0	0	0	30	1	0	0	0	0	0	0	0
75	0	0	1	34.85714286	2000	0	10	10	0	0	1	1	1	0	0	0	41	0	0	1	0	1	0	0	0
1253	0	1	1	37.14285714	2350	0	4	8	0	0	0	1	1	0	0	0	26	1	0	0	0	0	0	0	0
899	0	0	1	37	2850	0	10	10	0	0	0	0	0	0	1	0	34	0	0	0	0	0	0	0	0
247	0	1	1	38.57142857	2850	0	9	9	0	0	0	0	0	0	0	0	36	0	0	0	0	0	0	0	0
127	0	1	1	36	2450	0	7	8	0	0	1	0	0	0	0	0	38	0	0	0	0	0	0	0	0
1156	0	1	1	35.85714286	2450	1	9	10	0	1	1	0	1	0	0	0	27	0	0	0	0	0	0	0	1
1191	0	0	1	39	3350	0	10	10	0	0	0	0	0	0	0	0	33	0	0	0	0	0	0	0	0
1507	0	0	1	40.57142857	2950	0	10	10	0	0	1	0	0	0	0	0	31	0	0	0	0	1	0	0	1
1570	0	1	1	28.42857143	1050	0	6	7	0	0	0	1	0	0	0	0	29	0	1	0	0	1	0	0	0
1502	0	0	0	38.85714286	3050	0	10	10	0	0	0	0	0	0	0	0	29	1	0	0	0	0	0	0	0
509	1	1	0	34.57142857	1960	0	10	10	0	0	0	0	0	0	1	0	30	1	0	0	0	0	0	0	0
15	0	0	1	30.85714286	1950	1	10	10	0	0	0	0	1	0	1	0	28	1	1	0	0	1	0	0	1
359	0	0	0	38.42857143	3550	0	9	10	0	0	0	0	0	0	1	0	28	0	0	0	0	0	0	0	0
1233	0	1	1	34.42857143	2250	0	9	10	0	0	0	0	0	0	1	0	30	0	0	0	0	0	0	0	0
1626	0	1	0	39.71428571	3350	0	10	10	0	0	0	0	0	0	0	0	31	0	0	0	0	0	0	0	0
1630	0	1	1	31.71428571	1650	0	8	9	0	0	1	0	0	0	0	0	23	0	0	0	0	0	0	0	1
1268	1	1	1	31.42857143	1650	0	8	10	1	1	1	0	0	0	1	1	35	1	0	0	0	0	0	0	0
962	0	1	1	35.71428571	2350	1	8	9	0	1	0	0	0	0	0	0	30	1	1	0	0	1	1	0	0
916	0	0	0	36.28571429	2500	0	10	10	0	0	1	0	0	0	1	0	33	0	0	0	0	0	0	0	0
1231	1	0	1	33.85714286	2000	0	8	9	0	0	0	0	0	0	0	0	28	1	0	1	0	1	0	0	0
1098	0	0	1	38.71428571	2200	0	10	10	1	1	0	0	1	1	0	0	28	0	0	0	0	1	0	0	1
1060	0	0	0	38.71428571	3600	0	10	10	0	0	0	0	0	0	0	0	26	1	0	0	0	0	0	0	0
1272	1	1	1	28.57142857	1150	0	9	5	0	1	0	1	0	0	0	0	44	1	0	0	0	1	0	1	0
1427	0	0	1	31.71428571	1250	0	10	10	0	0	1	1	0	0	0	0	34	0	0	0	0	1	0	0	0
316	0	1	1	39	3400	0	10	10	0	0	0	0	0	0	0	0	24	0	0	0	0	0	0	0	0
826	0	1	1	35.14285714	2350	0	10	10	1	0	0	0	0	0	0	0	27	0	0	1	0	0	0	0	1
90	0	1	1	33.42857143	1700	1	8	9	0	0	1	0	1	0	1	0	27	0	0	0	0	0	0	0	0
957	0	0	1	39.85714286	3550	0	9	9	0	1	1	0	0	0	0	0	27	1	0	0	0	0	0	0	1
591	0	0	1	34.28571429	3400	0	9	10	1	0	0	1	1	0	1	0	31	0	1	0	0	0	0	0	0
1279	1	0	1	31.85714286	1800	0	8	10	0	1	0	1	0	0	0	0	32	0	0	0	0	0	0	0	1
1063	1	1	1	29.85714286	1050	0	7	9	0	0	1	1	0	0	0	0	26	0	0	0	0	0	0	0	0
680	0	1	1	39.28571429	3600	0	10	10	0	0	0	0	0	0	0	0	37	0	1	0	0	0	0	0	0
1	0	0	1	37.42857143	2900	0	10	10	0	0	1	0	0	0	0	0	27	1	0	0	0	0	0	0	0
403	0	1	0	39.42857143	3500	0	10	10	0	1	0	0	0	0	0	0	29	0	0	0	0	0	0	0	0
1121	0	0	0	35.42857143	2600	0	8	10	1	0	0	0	1	0	0	0	35	1	1	0	0	0	0	0	0
1015	0	0	1	34.57142857	2100	1	8	10	0	0	0	1	1	0	0	0	28	0	0	0	0	0	0	1	0
9	0	1	1	33.14285714	1450	0	9	10	0	0	0	1	0	0	0	0	30	0	1	0	0	0	0	0	0
1341	1	1	1	36.71428571	1950	0	10	10	0	0	0	0	0	0	0	0	37	0	0	0	0	1	1	0	0
1581	0	1	1	35.57142857	2550	1	9	10	0	1	0	0	0	0	1	0	32	0	0	0	0	0	0	1	0
919	0	1	0	34.85714286	2650	0	10	10	0	0	0	0	0	0	1	0	35	0	0	0	0	0	0	0	0
228	0	0	1	34.14285714	2700	0	8	10	0	0	0	0	0	0	1	0	33	0	0	0	0	0	0	0	0
1255	0	1	1	38.57142857	3370	0	10	10	0	0	0	0	0	0	0	0	39	1	0	0	0	0	0	0	0
1122	1	1	1	35.42857143	2100	1	10	10	0	0	0	1	0	0	1	0	32	0	1	0	0	0	0	0	0
1168	0	0	1	38.85714286	3150	0	10	10	0	0	0	0	0	0	0	0	28	0	0	0	0	0	0	0	0
1365	0	1	1	36.14285714	2200	0	8	10	0	0	1	1	0	0	0	0	34	0	0	0	0	0	0	0	0
1381	0	0	1	39	4200	0	10	10	0	0	0	0	0	0	0	0	33	0	0	0	0	0	0	0	0
512	0	0	0	39	2800	0	10	10	0	0	0	0	1	0	0	0	30	0	0	0	0	0	0	0	0
1730	0	0	1	38	3000	0	10	10	0	0	0	1	0	0	0	0	30	1	1	1	0	0	0	0	0
800	0	0	0	39.42857143	3650	0	9	10	0	1	1	0	0	0	1	0	28	0	0	0	0	0	0	0	1
1671	1	0	1	33.14285714	2300	1	9	10	1	0	0	0	0	0	0	0	26	0	1	0	0	0	0	0	0
1298	0	1	1	37	2050	0	10	10	0	1	0	1	0	0	0	0	30	0	0	0	0	0	0	0	0
506	0	1	0	38.42857143	3150	0	10	10	1	0	0	0	0	0	0	0	36	0	0	0	0	0	0	0	0
102	1	0	1	33.14285714	2350	0	9	10	1	0	1	0	1	0	1	0	40	1	0	0	0	0	0	0	0
84	0	1	0	34.71428571	2100	0	10	10	0	0	0	0	0	0	1	0	29	0	0	1	0	0	0	0	1
1636	0	1	1	36.85714286	2980	0	8	9	0	0	0	1	0	0	0	0	26	0	1	0	0	0	0	1	0
1070	0	0	1	31.28571429	1350	0	8	9	0	0	0	1	0	0	0	0	33	1	0	0	0	0	0	0	0
1087	1	1	1	31.14285714	1700	1	7	10	0	1	1	1	0	0	0	0	21	1	0	0	0	0	0	0	1
900	0	0	1	35.57142857	2400	0	10	10	1	1	1	0	0	0	0	0	31	0	0	0	0	0	0	0	1
68	0	1	1	40.28571429	3800	0	5	9	1	0	1	1	1	0	0	0	37	0	1	1	0	0	0	0	1
1711	0	1	0	34.57142857	2300	0	10	10	0	1	0	0	0	0	1	0	35	0	0	0	0	0	0	0	0
1521	0	0	0	39.14285714	3230	0	10	10	0	0	1	0	0	0	0	0	29	0	0	0	0	0	0	0	0
1196	0	1	1	36.42857143	3400	0	7	8	1	1	0	0	0	0	0	0	33	0	0	0	0	0	0	0	0
817	0	1	1	38.57142857	3500	0	10	10	0	0	0	0	0	0	1	0	29	0	0	0	0	0	0	0	0
805	0	0	0	35.85714286	2300	0	7	10	0	0	0	0	0	0	0	0	26	1	1	0	0	0	0	0	0
1296	0	0	1	39.71428571	3400	0	10	10	0	0	1	0	1	0	0	0	29	1	0	0	0	0	0	0	0
1064	0	1	1	33.42857143	2000	0	7	9	0	1	0	0	1	0	0	0	36	1	0	0	0	1	0	0	0
208	0	1	0	39.28571429	3350	0	9	10	1	1	0	0	0	0	0	0	17	0	0	0	0	0	0	0	0
114	0	1	1	33.85714286	2600	0	9	9	0	0	1	0	0	0	0	1	33	0	0	0	0	0	0	0	0
1690	0	0	0	39	3500	0	8	10	0	0	1	0	1	1	0	0	26	0	0	0	0	0	0	0	0
1651	0	1	0	38.85714286	3000	0	10	10	0	0	1	0	0	0	0	0	33	0	0	0	0	0	0	0	0
458	0	0	1	35.71428571	2800	0	8	8	0	0	0	0	0	1	0	0	25	1	1	0	0	0	0	0	0
1249	0	0	1	37.71428571	2600	0	10	10	0	0	0	0	0	0	1	0	31	0	0	0	0	0	0	0	0
1623	1	1	1	30.71428571	830	0	8	9	0	1	1	1	1	0	0	0	28	0	0	0	0	1	1	0	1
1155	0	0	0	30.57142857	1400	0	8	8	0	0	0	1	0	0	0	0	45	0	1	0	0	0	0	0	1
568	1	0	1	35.14285714	2200	0	8	10	0	0	0	0	0	0	1	0	30	0	0	1	0	0	0	0	0
631	0	1	1	34.42857143	2400	0	8	9	1	1	0	0	0	0	0	0	30	0	1	0	0	1	0	0	0
923	0	0	1	36.85714286	3550	0	7	9	1	0	0	0	0	0	0	0	37	1	1	1	0	0	0	0	0
1033	0	1	1	34.28571429	1700	0	9	10	1	0	0	1	0	0	0	0	34	1	1	1	0	1	0	0	0
525	0	0	1	36.71428571	2250	0	8	9	1	0	0	0	0	0	0	0	34	0	1	1	0	0	0	0	1
1423	0	0	1	39	3550	0	10	10	0	0	0	0	0	0	0	0	32	1	0	0	0	0	0	0	0
336	0	0	0	38.71428571	2800	0	9	10	0	1	0	0	1	0	1	0	28	0	0	0	0	0	0	0	0
1145	0	0	1	37	2100	0	10	10	0	0	0	1	0	0	0	0	43	0	0	0	0	0	0	0	0
1506	0	1	1	33.14285714	2500	0	9	10	0	0	0	1	0	0	1	0	26	0	0	0	0	0	0	1	0
808	1	0	1	30.14285714	1780	0	2	6	1	1	0	0	0	0	0	0	29	1	0	0	0	0	0	0	0
1194	0	1	1	39	3500	0	8	10	0	0	0	0	1	0	0	0	41	1	0	0	0	0	0	0	0
1464	0	0	0	28.28571429	800	0	1	3	0	0	0	1	1	0	0	0	24	1	1	0	0	0	0	0	1
1270	0	0	1	36	2000	0	10	10	0	0	0	1	1	0	0	0	34	0	0	0	0	0	0	0	0
489	0	0	0	39.57142857	2880	0	10	10	0	1	1	0	0	0	0	0	38	0	1	0	0	0	0	0	0
145	0	0	1	38.14285714	3120	0	10	10	1	0	0	0	0	0	0	0	16	1	0	0	0	0	0	0	0
892	0	1	1	38.42857143	2300	0	7	10	0	0	1	1	0	0	0	0	27	0	1	0	0	1	0	0	0
11	0	1	1	36.14285714	2600	0	8	9	0	0	0	1	0	0	0	0	22	0	0	0	0	0	0	0	0
633	0	0	1	38.71428571	2650	0	8	9	0	1	1	0	0	0	0	0	28	1	1	0	0	1	0	1	0
1583	0	0	1	29.42857143	800	0	8	9	0	1	0	1	0	0	0	0	29	0	1	0	0	1	1	0	0
161	0	1	0	40	3800	0	10	10	0	0	1	0	0	1	0	0	35	0	0	0	0	1	0	0	0
1042	0	0	0	41.28571429	3150	0	7	8	0	0	0	0	0	0	1	0	25	0	0	0	0	0	0	0	0
1466	0	1	1	35.85714286	2100	0	10	10	0	0	0	0	0	0	0	0	31	1	0	0	0	0	0	0	0
951	0	0	1	37.28571429	2220	0	9	10	0	0	0	0	0	0	0	0	39	0	0	0	0	0	0	0	0
1695	0	0	1	35.85714286	2230	1	7	8	0	0	0	0	0	0	0	0	29	0	0	1	0	1	0	0	0
1541	0	1	1	39	4050	0	10	10	0	0	0	0	0	0	0	0	31	0	0	0	0	0	0	0	0
1485	0	0	1	36.28571429	2850	0	9	9	0	0	0	0	0	0	0	0	26	0	0	0	0	1	0	0	0
754	1	1	0	30.28571429	1400	0	10	10	1	1	0	0	0	0	0	0	25	0	0	0	0	0	0	0	1
871	0	1	1	38.14285714	2550	0	8	9	0	0	1	0	0	0	0	0	28	0	0	0	0	0	0	0	0
604	0	1	1	33.57142857	2200	1	10	10	1	0	1	1	0	0	0	1	26	0	0	0	0	0	0	0	0
948	0	0	0	38.57142857	3100	0	10	10	0	1	0	0	0	0	0	0	28	0	1	1	0	0	0	0	0
71	0	1	1	40.14285714	3300	0	8	10	0	0	1	0	0	0	0	0	35	0	1	0	0	0	0	0	0
1078	0	0	1	34.28571429	1600	0	10	10	0	0	0	1	0	0	0	0	25	0	0	0	0	1	0	1	0
626	0	1	0	40.42857143	3000	0	10	10	0	0	1	0	0	0	0	0	29	0	0	0	0	0	0	0	0
262	0	0	1	36.85714286	1850	1	10	10	0	0	0	0	0	0	0	0	34	0	1	0	0	1	0	0	0
1041	1	1	1	29.57142857	900	0	5	6	0	1	1	1	0	1	0	0	34	1	0	1	0	1	1	1	0
1666	0	0	0	38.42857143	3050	0	10	10	1	0	0	0	0	0	0	0	22	0	0	0	0	0	0	0	0
238	0	0	0	37	2450	1	10	10	0	0	0	0	1	1	1	0	32	0	0	0	0	0	0	0	0
682	0	1	1	34	2350	0	10	10	0	0	0	0	0	0	0	0	28	1	0	0	0	0	0	0	0
251	0	1	0	40.57142857	4200	0	10	10	0	1	0	0	0	0	0	0	29	0	0	0	0	0	0	0	1
906	0	1	1	33.42857143	1650	0	9	9	0	0	0	1	1	0	0	0	28	0	1	0	0	0	0	1	0
121	0	0	1	40.57142857	3250	0	7	9	0	0	0	0	0	0	0	0	25	0	0	0	0	0	0	0	0
147	0	1	0	39	3300	0	10	10	1	0	0	0	0	0	0	0	29	0	0	0	0	0	0	0	0
1572	0	0	0	40.42857143	3400	0	10	10	1	1	1	0	0	1	1	0	28	0	0	0	0	0	0	0	0
26	0	1	0	38.14285714	2700	0	8	10	0	1	0	0	0	0	1	0	22	0	0	0	0	0	0	0	0
1107	0	0	1	39	3350	0	10	10	1	0	1	0	0	0	0	0	34	1	1	1	0	0	0	0	0
1224	0	1	1	36.14285714	2650	0	10	10	0	1	0	1	0	0	0	0	28	1	0	0	0	0	0	0	0
1437	0	1	1	36	2400	1	10	10	0	0	0	1	0	0	1	0	29	1	1	0	0	0	0	0	0
978	0	1	0	32.85714286	1950	0	8	10	1	0	1	0	0	0	0	0	23	1	0	0	0	0	0	1	1
1134	0	1	1	37.85714286	3300	0	10	10	0	1	1	0	0	0	0	0	40	1	0	0	0	0	0	0	0
1673	0	1	1	33.14285714	2000	1	10	10	0	1	0	0	0	0	0	0	36	1	0	0	0	0	0	1	1
702	0	1	1	39.57142857	4150	0	10	10	0	0	0	0	0	0	0	0	29	0	0	0	0	0	0	0	0
501	0	1	1	38.28571429	3400	0	7	10	1	0	0	0	0	0	0	0	26	0	1	0	0	0	0	0	0
312	0	1	1	40.42857143	3300	0	6	9	1	0	1	0	1	0	0	0	26	1	0	0	0	0	0	1	0
1132	0	1	1	34.57142857	2000	0	9	10	0	1	0	1	0	0	0	0	28	0	0	0	0	0	0	0	0
1684	0	0	0	36.42857143	2650	0	10	10	0	1	0	0	0	0	0	0	27	0	0	0	0	0	0	0	0
743	0	0	0	38	2700	0	10	10	1	0	0	1	1	0	0	0	27	0	0	1	0	0	0	0	0
771	0	0	1	30.14285714	1050	0	5	9	0	0	0	1	0	0	0	0	38	0	1	0	0	0	0	0	0
1190	0	1	1	34.85714286	2400	0	7	9	0	1	0	0	0	0	0	0	22	0	0	0	0	0	0	0	0
232	1	0	0	30.28571429	1700	0	9	10	0	0	0	0	0	0	0	0	30	0	0	1	0	0	0	0	0
107	0	0	1	35.57142857	2750	0	10	9	0	0	1	0	0	0	1	0	39	0	1	1	0	0	0	0	0
125	0	1	1	37.57142857	2900	0	10	10	0	0	0	0	0	0	1	0	34	0	1	0	0	0	0	0	0
1311	1	1	1	36.42857143	2900	0	8	10	1	0	0	0	0	0	0	0	25	1	0	0	0	0	0	0	0
1071	0	1	1	38.71428571	1800	0	9	10	0	0	1	0	0	0	0	0	24	0	0	0	0	1	0	0	0
889	0	1	0	40.28571429	3600	0	10	10	0	0	1	0	0	0	0	0	35	0	0	0	0	0	0	0	0
828	0	1	1	37.71428571	2290	0	10	10	0	0	1	1	0	0	0	0	31	1	0	0	0	0	0	0	0
333	0	0	1	37.85714286	2650	1	9	10	0	0	0	1	0	0	0	0	25	0	0	1	0	0	0	0	1
1523	0	0	0	40.85714286	3500	0	10	10	0	0	0	0	0	0	0	0	22	0	0	0	0	0	0	0	0
298	1	1	0	33	1800	1	9	10	0	0	1	0	0	0	1	0	29	0	0	0	0	0	0	0	1
24	0	1	0	40.14285714	3800	0	7	9	0	1	1	0	1	0	0	0	32	0	1	1	0	0	0	0	0
1621	0	0	1	35.28571429	2100	0	8	9	0	0	0	0	0	0	1	0	28	0	0	0	0	0	0	0	1
1351	0	1	1	30.28571429	1300	0	8	9	0	0	1	0	0	0	1	0	32	0	0	0	0	0	0	1	1
1368	0	0	1	32.42857143	1550	1	7	8	0	0	0	0	0	0	0	0	28	0	0	0	0	0	0	1	0
531	0	0	0	39.71428571	3900	0	10	10	0	0	1	0	0	0	0	0	29	0	0	0	0	0	0	0	0
687	0	0	1	36	2800	1	10	10	1	0	0	0	0	0	0	0	35	0	0	1	0	0	0	0	1
487	0	0	1	37.28571429	2580	0	9	9	0	0	1	0	0	0	0	0	28	0	0	0	0	0	0	0	1
496	0	0	1	37.57142857	2500	0	10	10	0	0	0	0	0	0	0	0	30	0	0	0	0	1	0	0	0
168	0	0	1	34.42857143	2300	0	8	10	0	0	0	0	0	0	1	0	34	0	0	1	0	0	0	0	0
616	0	1	1	39.57142857	3600	0	10	10	0	1	0	0	0	0	0	0	31	0	0	0	0	0	0	0	0
221	0	0	1	34.42857143	2350	0	9	10	1	1	0	0	0	0	0	0	38	0	0	0	0	0	0	1	0
109	1	0	1	30.42857143	1100	0	6	7	0	1	0	1	0	0	0	0	32	1	1	0	0	0	1	0	0
1133	0	1	1	40	3750	0	10	10	0	0	0	0	0	0	1	0	27	1	0	0	0	0	0	0	1
1679	0	0	0	39.28571429	3050	0	9	10	0	0	0	0	0	0	0	0	25	0	0	0	0	0	0	0	0
1302	0	0	1	35.42857143	2200	0	9	10	0	0	0	1	0	0	0	0	26	1	0	0	1	0	0	1	0
34	0	1	0	39.85714286	3400	0	10	10	0	0	0	0	0	0	0	0	26	0	0	0	0	0	0	0	1
1129	0	1	0	37.57142857	3000	0	10	10	0	1	0	0	0	0	1	0	27	0	0	0	0	0	0	0	1
1404	0	1	1	39.28571429	3250	0	10	10	0	0	0	0	0	0	0	0	35	0	1	0	0	0	0	0	0
1177	0	0	1	37.71428571	3000	0	10	10	0	1	1	0	0	0	0	0	34	1	1	0	0	0	0	0	0
1474	0	1	1	38.85714286	3100	0	10	10	0	0	0	0	0	0	0	0	28	0	0	0	0	0	0	0	1
1450	0	1	0	41.28571429	3150	0	1	6	0	0	0	0	0	0	0	0	26	0	0	0	0	1	0	0	0
953	0	1	1	37.28571429	2900	0	10	10	1	1	0	0	1	0	0	0	26	0	0	1	0	1	0	0	0
1238	0	1	1	35	2200	0	10	10	0	0	0	1	0	0	0	0	35	0	0	0	0	0	0	0	0
1549	0	1	1	34.14285714	2300	0	9	10	0	1	1	1	0	0	0	0	25	1	0	0	0	1	0	0	0
342	0	1	0	41.14285714	3700	0	9	10	0	0	0	0	0	0	0	0	25	0	1	0	0	0	0	0	0
1592	0	1	1	39.14285714	3350	0	8	9	0	0	0	0	0	0	0	0	32	1	0	0	0	0	0	0	0
1455	0	0	0	39.42857143	3200	0	10	10	0	0	0	0	0	0	0	0	30	0	1	0	0	1	0	0	0
334	0	0	1	31.28571429	1200	0	9	10	0	0	0	1	0	0	0	0	29	0	0	0	0	1	0	0	0
1336	0	1	1	38.71428571	3750	0	9	10	0	1	0	0	0	0	0	0	29	0	0	0	0	0	0	0	0
734	0	0	1	31.85714286	1600	0	6	9	0	0	0	1	0	0	0	0	29	1	0	0	0	0	0	0	0
1665	0	1	1	38.85714286	4150	0	10	10	0	0	0	0	1	0	0	0	34	0	0	0	0	0	0	0	0
510	0	0	1	34.57142857	3250	1	7	8	0	0	0	1	1	0	0	0	28	0	1	0	0	0	0	1	0
1732	0	0	1	36.42857143	2400	0	6	8	1	1	0	0	0	0	0	0	36	0	0	0	0	0	0	0	0
1721	0	0	1	38.57142857	2800	0	10	10	0	0	0	0	1	0	0	0	36	0	0	0	0	0	0	0	0
1179	0	0	0	39.42857143	3100	0	10	10	0	0	0	0	0	0	0	0	29	0	0	0	0	0	0	0	0
248	0	1	1	33.57142857	2500	0	8	10	0	0	0	0	0	0	1	0	21	0	0	0	0	0	0	0	1
1522	0	1	1	37.85714286	2350	0	8	10	0	0	0	1	0	0	0	0	32	0	0	0	0	0	1	0	0
612	0	1	1	36.14285714	2050	0	7	10	1	0	1	0	0	0	0	0	33	0	0	0	0	0	0	0	0
1210	0	1	1	32.85714286	2250	0	8	9	0	1	1	0	1	0	0	0	39	0	0	0	0	1	0	0	0
1024	1	1	1	36.14285714	2400	1	10	10	1	0	0	1	0	0	1	1	36	0	1	0	0	0	0	0	0
430	0	1	0	39.85714286	3500	0	10	10	0	0	0	0	0	0	0	0	22	0	0	0	0	0	0	0	0
137	0	1	1	35.28571429	3000	0	7	10	1	0	0	0	0	0	0	0	23	0	0	0	0	0	0	1	0
1516	0	1	1	36	2150	1	9	10	0	0	1	1	0	0	0	0	24	0	0	0	0	0	0	0	0
859	0	1	1	34	1850	0	10	10	1	0	0	1	0	0	0	0	43	0	0	0	0	0	0	1	0
960	0	0	1	38.71428571	3000	0	10	10	0	0	1	0	0	0	1	0	29	0	0	0	0	0	0	0	0
1114	0	1	1	31.85714286	1500	0	7	8	1	0	1	0	1	0	0	0	35	1	1	0	0	0	0	0	0
1453	0	1	1	37.14285714	2450	1	7	10	0	0	1	0	0	0	0	0	30	0	0	0	0	0	0	0	0
46	0	0	0	40.14285714	3200	0	10	10	0	0	1	0	0	0	0	0	26	0	0	0	0	0	0	0	0
1428	0	1	1	30.28571429	1350	0	10	10	0	1	1	0	0	0	1	0	28	0	1	0	0	1	0	0	1
25	0	0	1	34.14285714	2400	1	6	8	0	0	0	0	0	0	0	0	27	1	1	1	0	0	0	0	0
1337	0	0	1	37	2700	0	8	9	0	0	0	0	0	0	0	0	21	1	0	0	0	0	0	0	0
1391	0	0	1	36.14285714	2050	0	7	10	0	1	0	1	0	0	0	0	35	0	0	0	0	0	0	0	0
558	0	0	0	39.28571429	2950	0	6	8	0	1	0	0	0	0	0	0	38	0	0	0	0	0	0	0	0
1306	0	0	1	37	3850	0	8	9	0	0	1	0	0	0	0	0	32	0	0	0	0	0	0	0	0
1488	0	1	1	34.28571429	1800	0	8	9	0	0	0	1	1	0	0	0	29	0	0	0	0	0	0	1	0
1624	0	0	0	39.71428571	3300	0	8	10	0	0	0	0	0	0	0	0	26	1	0	0	0	1	0	0	0
958	1	1	1	32	2000	0	7	9	0	0	0	0	0	0	0	0	27	0	0	0	0	1	0	0	0
1260	1	1	0	29	1300	0	8	9	0	0	1	0	0	0	1	0	29	0	1	0	0	0	0	1	1
78	0	1	1	29.71428571	1500	1	5	7	1	1	0	0	0	0	0	0	34	0	1	1	0	0	0	0	1
599	0	0	1	36.14285714	2150	1	10	10	1	0	0	1	0	0	0	0	32	1	0	0	0	1	1	0	0
1128	0	1	1	33	1900	0	8	10	0	0	0	0	0	0	0	0	25	0	0	0	0	0	0	0	1
546	0	1	1	37.57142857	2600	1	9	10	0	0	0	0	1	0	0	0	32	0	0	0	0	0	0	0	0
438	1	0	1	30.14285714	1300	0	8	8	1	0	0	0	1	0	1	0	31	1	0	0	0	1	0	0	0
543	0	1	1	33.85714286	2000	0	9	9	0	0	0	0	0	0	0	0	31	1	0	0	0	0	0	0	0
366	0	0	1	34.28571429	2200	0	10	10	0	1	0	1	0	0	0	0	41	0	0	0	0	1	0	1	0
1167	0	0	0	39.57142857	3600	0	6	9	0	0	1	0	0	0	0	0	26	0	0	0	0	0	0	0	0
368	0	1	1	37	2450	0	9	9	0	0	0	0	0	0	0	0	36	0	1	1	0	0	0	0	0
1641	0	1	1	34.71428571	2150	1	9	10	0	0	0	0	1	0	0	0	29	0	0	0	0	0	0	0	0
880	0	0	1	35.14285714	2000	1	8	10	0	0	0	0	0	0	1	0	29	1	1	0	0	0	0	0	0
1212	0	1	1	35.28571429	2100	1	8	10	0	0	0	1	1	1	0	0	36	0	1	0	0	1	0	0	0
1643	0	1	1	39	3350	0	10	10	0	0	0	0	0	0	0	0	42	0	0	0	0	0	0	0	0
569	0	1	0	40.85714286	3500	0	10	10	0	0	0	0	0	0	1	0	31	0	0	0	0	0	0	0	0
80	0	1	0	28.57142857	1350	0	8	8	0	0	0	0	0	0	0	0	34	0	0	0	0	0	0	1	0
239	0	0	0	35.28571429	2500	0	10	10	0	0	0	0	0	0	0	0	26	0	0	1	0	0	0	0	0
650	0	1	1	37.42857143	3100	0	5	7	1	0	0	0	0	0	0	0	33	0	0	0	0	0	0	0	0
907	0	0	0	37.71428571	3150	0	10	10	0	0	0	0	0	0	0	0	28	0	0	0	0	0	0	0	0
204	0	0	0	40	4350	0	10	10	0	0	1	0	0	0	0	0	24	0	0	0	0	0	0	0	0
816	0	0	0	41.28571429	2800	0	6	8	1	0	0	0	0	0	0	0	26	0	1	0	0	0	0	0	0
780	0	1	0	27.57142857	1150	0	7	8	0	0	0	0	0	0	0	0	24	0	0	0	0	0	0	1	0
507	1	1	1	34.42857143	1400	1	9	10	1	1	0	0	0	0	1	0	23	0	1	0	0	1	0	0	0
1325	0	0	1	37.28571429	3560	0	10	10	0	1	0	0	1	0	0	0	44	0	1	0	0	0	0	0	0
1658	0	0	0	40.42857143	3450	0	10	10	0	1	0	0	0	1	1	0	31	0	0	0	0	0	0	0	0
1187	0	0	1	38	2700	1	10	10	0	1	0	0	0	0	0	0	35	0	0	0	0	0	0	0	0
1598	0	1	1	38.57142857	3500	0	10	10	0	0	1	0	0	0	0	0	35	1	0	0	0	0	0	0	0
424	0	0	1	36.57142857	1800	0	5	9	0	0	1	0	0	0	0	0	26	0	0	0	0	1	1	0	0
836	0	0	1	40.85714286	3400	0	10	10	0	0	1	0	0	0	1	0	33	0	0	1	0	0	0	0	1
947	0	0	1	40.14285714	3300	0	10	10	0	0	1	0	1	0	0	0	31	1	1	0	0	0	0	0	1
917	0	1	1	35.71428571	2250	0	10	10	0	0	0	1	1	0	0	0	30	0	0	0	0	1	0	1	0
1094	0	1	1	37.14285714	3400	0	10	10	0	0	0	0	1	0	0	0	38	0	1	0	0	0	0	0	0
468	0	1	0	40	3100	0	10	10	0	0	1	0	0	0	0	0	32	0	0	0	0	0	0	0	1
1160	0	0	1	31.57142857	1350	0	9	10	0	1	0	1	0	0	0	0	21	0	0	0	0	1	0	0	0
936	0	1	0	38.42857143	3850	0	7	9	0	1	0	0	1	0	1	0	26	1	1	0	0	0	0	0	0
1338	0	1	1	36	3000	1	10	10	0	0	0	1	0	0	1	0	29	1	1	0	0	0	0	0	0
261	0	0	1	37.57142857	3750	0	7	10	0	0	1	0	0	0	0	0	24	0	0	0	0	0	0	0	0
111	0	1	1	36	2200	1	10	10	0	0	0	0	0	0	0	0	25	0	1	0	0	0	0	0	1
1568	0	0	0	39.14285714	3400	0	6	8	1	1	0	0	0	0	0	0	28	0	0	0	0	0	0	0	0
897	1	0	1	33.57142857	2000	1	9	9	0	0	0	0	0	0	0	0	27	0	1	0	0	0	0	0	0
988	0	1	0	39.71428571	2750	0	9	10	0	0	0	0	0	0	0	0	31	0	0	0	0	0	0	0	1
982	0	1	1	35.85714286	1800	0	9	10	0	0	1	1	0	0	0	0	30	0	0	0	0	0	0	1	0
179	0	0	1	35.42857143	2600	0	7	6	0	0	0	0	0	0	0	0	32	0	0	0	0	0	0	0	0
1120	0	1	1	35.71428571	3050	0	9	10	1	1	0	0	0	0	0	0	31	0	0	0	0	0	0	0	0
1575	0	0	1	33.85714286	1800	1	9	10	0	0	1	0	0	0	0	1	33	0	0	0	0	0	0	0	0
1378	0	0	0	35.71428571	2550	1	7	9	0	0	0	0	0	0	1	0	30	0	0	0	0	0	0	0	0
280	1	1	1	31	1150	1	7	9	0	0	1	0	1	0	0	0	29	1	1	0	0	1	0	0	1
571	0	0	1	32.14285714	1450	0	9	10	0	0	0	1	0	0	0	0	40	0	1	0	0	1	0	0	1
865	0	1	1	39.71428571	3000	0	8	10	0	0	1	0	0	0	0	0	29	1	0	0	0	0	0	0	0
524	0	0	1	39.85714286	3700	0	10	10	0	0	0	0	0	0	0	0	29	0	0	0	0	0	0	0	0
31	0	0	1	35.57142857	2150	1	10	10	0	0	0	0	1	0	0	0	29	0	1	0	0	1	0	0	1
1289	0	0	1	37	2600	0	9	9	0	0	1	0	0	0	0	0	36	0	0	0	0	1	0	1	0
1496	0	0	0	39.57142857	3500	0	10	10	0	0	0	0	0	0	0	0	30	1	0	0	0	0	0	0	0
952	0	1	0	38	2150	0	9	9	0	0	0	0	0	0	0	0	30	0	1	0	0	0	0	0	0
1655	0	1	0	40.85714286	3350	0	10	10	0	0	0	0	0	0	0	0	28	1	1	0	0	0	0	1	0
14	0	0	1	37.28571429	3400	0	9	10	0	1	0	0	0	0	0	0	28	0	0	0	0	1	0	0	0
277	0	0	1	37.57142857	2850	0	10	10	0	0	1	1	0	0	0	0	28	0	0	1	0	0	0	0	0
341	0	0	0	36.14285714	2900	0	10	10	0	0	1	0	1	0	0	0	38	0	0	1	0	0	0	0	0
749	1	1	0	33	1900	0	10	10	0	0	0	0	0	0	0	0	41	0	0	1	0	0	0	0	0
742	0	1	0	39.85714286	4000	0	6	10	0	0	0	0	0	0	1	0	26	0	0	0	0	0	0	0	0
1099	0	1	0	39	3100	0	10	10	0	0	1	0	0	0	0	0	27	0	0	0	0	0	0	0	0
566	0	1	1	37.42857143	3800	0	10	10	0	0	0	0	1	0	0	0	28	0	0	0	0	0	0	0	0
860	0	0	0	39.28571429	3300	0	10	10	0	0	0	0	1	0	1	0	36	1	0	0	0	0	0	0	0
1722	0	0	0	38.85714286	2800	0	10	10	0	1	0	0	0	0	0	0	23	0	0	0	0	0	0	0	0
855	0	1	0	37.57142857	2950	0	10	10	0	0	0	0	0	1	0	0	31	1	0	0	0	0	0	0	1
217	0	1	1	41.28571429	4200	0	10	10	0	0	1	1	0	0	0	0	27	0	0	0	0	0	0	0	0
704	0	1	1	36.28571429	3170	0	10	10	1	0	0	0	0	0	0	0	42	0	0	0	0	0	0	0	0
1364	0	0	0	31.42857143	1700	1	7	10	0	0	0	0	1	0	1	0	30	0	0	0	0	0	0	1	0
669	0	0	1	39.71428571	2300	0	10	10	0	1	1	0	0	0	0	0	25	0	0	0	0	0	0	0	0
95	0	0	0	39.57142857	2050	0	10	10	0	0	0	0	0	0	0	0	20	0	0	0	0	0	0	0	0
12	0	0	0	41	3100	0	9	10	0	0	0	0	0	1	0	0	30	0	0	0	0	0	0	0	0
390	0	0	0	39.14285714	3600	0	9	10	0	0	1	0	0	0	0	0	29	0	0	0	0	0	0	0	0
715	0	1	1	39	3350	0	10	10	0	0	1	0	0	0	0	0	32	0	0	0	0	0	0	0	0
497	0	1	0	38.85714286	3050	0	10	10	0	0	0	0	0	0	1	0	29	1	0	0	0	0	0	0	0
1468	0	0	1	35	2300	1	10	10	0	1	0	0	0	0	1	0	20	0	0	0	0	0	0	0	0
1285	0	1	0	36.57142857	2600	0	10	10	0	0	0	0	0	0	1	0	31	0	0	0	0	0	0	0	0
1430	0	1	1	36.85714286	2000	1	9	10	0	0	0	0	0	0	0	0	27	0	0	0	0	0	0	0	0
696	0	0	1	38.28571429	2600	0	10	10	0	0	0	0	0	0	0	0	26	0	0	0	0	1	0	0	0
910	0	0	0	40.28571429	3250	0	6	8	0	1	0	1	0	0	1	0	33	0	0	0	0	0	0	0	0
769	1	1	0	29.57142857	1300	0	4	8	0	1	0	0	0	0	0	0	39	0	0	0	0	0	0	0	0
1103	0	0	1	31.71428571	1280	1	9	10	0	1	0	0	1	0	1	0	35	0	0	0	1	0	0	0	0
1237	0	0	1	38.85714286	3050	0	10	10	0	0	0	0	1	0	0	0	41	0	0	0	0	0	0	0	0
1005	0	0	1	34.85714286	2300	1	9	10	0	0	0	0	0	0	1	0	31	0	1	0	0	0	0	0	1
1386	0	0	1	36.42857143	2190	0	10	10	1	0	0	0	0	0	0	0	28	0	0	0	0	0	0	0	1
418	0	0	0	38.14285714	3000	0	10	10	0	0	0	0	0	0	0	0	26	0	1	0	0	0	0	0	0
1610	0	1	1	34.28571429	2100	0	7	9	0	0	0	0	0	0	0	0	34	1	0	0	0	0	0	0	0
1545	0	0	1	34.14285714	2700	0	10	10	1	0	0	1	0	0	0	0	34	0	0	0	0	0	0	0	0
242	0	1	1	38.85714286	3700	0	6	7	0	1	1	0	0	0	0	0	22	0	0	0	0	0	0	0	0
895	0	0	1	39.71428571	2900	0	10	10	0	0	1	0	0	0	0	0	32	0	0	0	0	0	0	0	0
685	0	1	1	37	2300	0	10	10	1	1	0	1	0	0	0	0	33	1	0	0	0	0	1	0	0
227	0	0	0	40.28571429	2700	0	7	9	0	1	1	0	0	0	0	0	29	0	0	0	0	0	0	0	0
314	0	1	1	39.14285714	3650	0	10	10	0	0	0	0	0	0	0	0	37	0	0	0	0	1	0	1	1
620	1	0	1	33.71428571	2150	0	9	10	1	0	1	0	0	0	0	0	27	0	0	0	0	0	0	0	0
264	0	0	1	33.71428571	1350	1	8	10	0	0	0	0	0	0	1	0	28	0	1	0	0	0	0	1	1
861	0	0	1	40.71428571	4250	0	10	10	0	1	0	0	0	0	0	0	29	0	0	0	0	0	0	0	0
1493	0	0	1	38.85714286	3800	0	9	10	0	0	1	0	0	0	0	0	35	1	0	0	0	0	0	0	1
324	0	0	0	41.14285714	2950	0	10	10	0	0	1	0	0	0	0	0	32	0	0	0	0	0	0	0	0
1319	0	0	1	38.42857143	3750	0	9	10	0	0	0	0	0	0	0	0	37	0	0	0	0	0	0	0	0
508	0	0	0	40.28571429	3450	0	8	9	0	1	1	0	0	0	0	0	27	0	0	1	0	0	0	0	0
946	0	1	1	31.42857143	1400	1	7	10	0	1	0	0	0	0	0	0	25	1	0	0	0	0	0	0	0
1507	0	1	1	35	2650	1	10	10	0	0	0	0	1	0	0	0	30	0	1	0	0	0	0	0	0
1601	0	1	0	39.71428571	4100	0	10	10	0	0	0	0	0	0	0	0	22	0	0	0	0	0	0	0	0
1556	0	0	1	39.28571429	3350	0	10	10	0	0	0	0	1	0	0	0	32	0	0	1	0	0	0	0	0
980	0	1	1	33.28571429	1700	0	8	9	0	0	0	1	0	0	0	0	26	0	1	0	0	0	0	1	1
628	0	0	0	40.28571429	3150	0	10	10	0	0	1	0	0	0	1	0	29	0	0	1	0	0	0	0	0
320	0	1	1	38	3400	0	9	9	0	1	0	0	0	0	0	0	29	1	0	0	0	0	0	1	0
1441	0	0	1	35.85714286	2220	1	10	10	0	0	0	0	0	0	0	0	37	1	1	0	0	1	0	0	0
124	0	1	1	32.42857143	1700	1	8	9	0	0	0	0	0	0	1	0	37	0	0	0	0	0	0	0	0
1611	0	0	1	34.71428571	2550	0	9	10	0	0	1	0	0	0	0	0	30	1	0	0	0	0	0	0	0
573	0	1	0	38.85714286	3800	0	10	10	0	1	0	1	0	0	0	0	27	0	0	0	0	0	0	0	0
619	0	1	0	32.14285714	1850	0	8	9	0	1	0	0	0	0	0	0	32	0	0	0	0	0	0	0	0
1373	0	1	1	35.71428571	2400	1	8	9	0	0	0	0	0	0	0	0	27	0	0	0	0	0	0	0	0
671	0	1	0	39.85714286	3300	0	10	10	0	1	0	0	0	1	0	0	29	0	0	0	0	0	0	0	0
823	0	1	1	40	3800	0	8	9	0	0	1	0	0	0	0	0	26	0	0	0	0	0	0	0	0
837	0	1	0	38.85714286	3700	0	10	10	0	0	0	0	0	0	1	0	29	0	1	0	0	0	0	0	1
971	1	1	1	26.42857143	830	0	8	8	0	0	0	1	1	0	0	0	40	0	0	0	0	0	0	0	0
435	0	1	0	40.42857143	3650	0	9	10	0	1	1	0	0	0	0	0	42	0	0	0	0	0	0	0	0
1476	0	1	1	33.85714286	1900	0	8	8	0	0	0	0	0	0	0	0	34	1	0	0	0	0	0	0	0
194	0	1	0	38.14285714	3950	0	10	10	0	0	0	0	0	0	1	0	37	0	0	0	0	0	0	0	0
1052	0	0	0	28.71428571	1000	0	8	8	0	0	1	0	0	0	1	0	30	0	1	1	0	0	0	0	1
233	0	0	0	40.85714286	3100	0	10	10	0	0	0	0	0	0	0	0	27	0	1	0	0	0	0	0	0
1343	0	0	1	35.57142857	1200	0	9	10	0	0	0	0	0	0	0	0	34	0	0	0	0	0	0	0	1
286	0	1	0	39.42857143	3550	0	10	10	0	0	0	0	0	0	0	0	31	0	0	0	0	0	0	0	0
898	0	1	1	37.57142857	4700	0	9	10	0	0	0	0	1	0	1	0	37	1	0	0	0	0	0	0	0
177	0	0	1	33.57142857	1450	0	10	10	0	0	0	1	1	0	0	0	33	1	0	0	0	1	1	0	0
1409	0	0	0	35	2550	0	10	10	0	0	0	0	0	0	1	0	28	0	0	0	0	0	0	0	0
530	0	1	1	32.42857143	1900	0	9	10	0	1	1	0	1	0	1	0	27	0	0	0	0	0	0	1	0
956	0	1	1	40.14285714	3600	0	10	10	0	0	1	0	0	0	1	0	28	0	1	0	0	0	0	0	0
522	0	1	1	36	2100	0	8	9	0	1	1	1	0	0	0	0	31	0	0	0	0	1	0	1	0
852	0	0	1	38.14285714	3000	0	10	10	0	0	0	0	0	0	0	0	29	0	0	0	0	0	0	0	0
697	0	1	0	34.28571429	2300	0	10	10	0	0	0	0	0	0	1	0	23	0	0	0	0	0	0	0	0
1027	0	0	0	32	1800	0	10	10	0	1	0	0	0	0	1	0	31	0	1	1	0	0	0	0	0
1640	0	0	0	31.28571429	1600	0	9	10	0	1	0	0	1	0	1	0	36	1	0	0	0	0	0	0	0
1209	0	0	1	37.71428571	2000	0	9	9	0	1	0	1	0	0	0	0	28	0	0	0	0	0	1	0	0
686	0	1	0	40.14285714	3750	0	10	10	0	1	0	0	0	0	1	0	30	0	0	1	0	0	0	0	0
1571	0	1	0	35.85714286	2900	0	10	10	0	0	0	0	0	0	1	0	37	0	0	0	0	0	0	0	0
667	0	0	0	40	4450	0	8	9	0	0	0	0	1	0	0	0	38	0	0	0	0	0	0	0	0
404	0	1	0	40.28571429	3500	0	10	10	0	0	0	0	0	1	1	0	34	0	0	1	0	0	0	0	0
807	0	1	1	38.57142857	3950	0	10	10	0	1	0	0	0	0	0	0	26	0	0	0	0	0	0	0	0
1180	0	1	0	37.42857143	3750	0	10	10	0	0	0	0	0	0	0	0	32	0	0	0	0	0	0	0	0
1577	0	1	1	38.42857143	4100	0	6	10	0	0	0	0	0	0	0	0	26	0	0	0	0	0	0	0	0
92	0	1	1	40.28571429	3100	0	10	10	0	0	0	0	0	0	0	0	30	0	0	0	0	0	0	0	0
1048	0	0	0	38.85714286	2950	0	10	10	0	1	1	0	0	0	1	0	28	0	0	0	0	1	0	0	1
937	0	1	1	30.57142857	730	0	5	8	0	0	1	1	0	0	0	0	31	0	0	1	0	0	1	0	0
355	1	1	0	37.57142857	2550	0	9	10	0	0	0	0	0	0	1	0	30	0	0	0	0	1	0	0	0
644	0	0	1	29.71428571	1200	1	9	10	1	1	0	0	0	0	0	0	34	0	1	1	0	0	0	0	1
1097	0	1	0	39.14285714	3250	0	10	10	1	0	0	0	0	0	0	0	27	0	0	0	0	0	0	0	0
1407	0	1	0	38.28571429	3100	0	10	10	0	0	0	0	0	0	0	0	27	0	0	0	0	0	0	0	0
529	0	0	0	40.71428571	3750	0	10	10	0	0	0	0	0	0	0	0	26	0	0	0	0	0	0	0	0
598	0	1	1	34.14285714	2200	1	9	10	0	1	0	1	0	0	0	0	37	0	1	0	0	0	0	0	0
1091	0	0	0	41	4050	0	10	10	0	0	1	0	0	0	0	0	29	0	0	0	0	0	0	0	0
373	0	0	1	38	3050	0	10	10	0	0	0	0	1	0	0	0	34	0	0	0	0	0	0	0	0
711	1	0	1	31	1650	1	10	10	0	0	0	0	0	0	0	0	26	0	1	0	0	0	0	0	0
57	0	0	1	38.71428571	4200	0	10	10	0	1	0	0	1	1	0	0	31	0	0	0	0	0	0	0	0
1689	0	0	0	40.85714286	3550	0	10	10	0	0	1	0	0	1	0	0	30	0	0	0	0	0	0	0	0
1185	0	1	1	39.14285714	2550	0	10	10	0	0	0	0	0	0	1	0	28	1	0	0	0	0	1	0	0
668	0	1	0	36.28571429	3000	0	10	10	0	0	0	0	0	0	0	0	40	0	1	0	0	0	0	0	0
420	0	1	1	36.85714286	1600	1	10	10	0	0	0	1	0	0	0	0	29	0	0	0	0	0	0	0	0
1400	0	1	1	33.71428571	2450	1	7	10	0	0	1	0	0	0	0	1	38	0	1	0	0	0	0	1	0
119	0	1	1	38	3350	0	10	10	0	1	0	1	0	0	0	0	27	0	0	0	0	0	0	0	0
1424	0	0	1	30	1380	0	9	10	0	0	1	1	0	0	0	0	36	1	0	0	0	0	0	0	0
693	0	0	1	36.71428571	3700	0	8	8	0	0	0	0	1	0	0	0	24	0	0	1	0	1	0	0	0
970	1	1	1	28.57142857	930	0	8	9	1	1	1	1	0	0	0	0	40	1	0	0	0	1	1	0	0
1599	0	0	0	39.42857143	3550	0	10	10	0	0	0	0	0	0	0	0	31	0	0	0	0	0	0	0	0
689	0	0	1	35.28571429	2550	0	7	10	0	0	0	1	1	0	0	0	30	1	0	0	0	0	0	1	0
1149	0	1	1	38	3250	0	10	10	0	1	0	0	0	0	0	0	32	0	0	0	0	1	0	0	0
1355	0	0	0	39.71428571	3550	0	10	10	0	0	0	0	0	0	0	0	25	0	1	0	0	0	0	0	0
1148	0	0	1	34.57142857	2900	0	7	7	1	1	0	0	0	0	0	0	33	0	0	0	0	0	0	0	0
1113	0	0	1	37.85714286	2600	0	10	10	0	1	0	0	0	0	0	0	32	0	0	0	0	0	0	0	1
1142	0	0	1	35.42857143	2900	0	10	10	0	1	0	0	1	0	0	0	46	1	0	0	0	0	0	0	0
1728	0	1	1	40.28571429	3800	0	10	10	0	0	0	0	1	0	0	0	31	0	0	0	0	0	0	0	0
361	0	1	0	40.14285714	3500	0	7	8	0	1	0	0	0	1	1	0	32	0	0	0	0	0	0	0	0
1387	0	1	0	38.42857143	2750	0	10	10	0	1	0	0	0	0	0	0	22	0	0	0	0	0	0	0	0
1301	0	1	1	39.85714286	3450	0	10	10	0	0	0	0	0	0	0	0	28	0	0	0	0	0	0	0	0
1241	0	1	0	40.14285714	3650	0	10	10	0	1	0	0	0	0	0	0	33	0	0	0	0	0	0	0	1
301	0	1	0	36.57142857	2590	0	10	10	0	0	0	0	0	0	1	0	29	0	0	0	0	0	0	0	0
1431	0	0	0	40.28571429	3400	0	10	10	0	1	1	0	0	0	0	0	21	0	0	0	0	0	0	0	0
912	0	0	1	39.14285714	2900	0	7	10	0	0	1	0	0	0	1	0	30	1	0	0	0	0	0	0	0
1702	0	0	1	39.42857143	3400	0	10	10	0	0	0	0	0	0	0	0	39	0	0	0	0	0	0	0	0
1370	0	0	0	32.14285714	1600	1	8	9	0	0	1	0	0	0	1	0	28	0	0	0	0	0	0	0	0
1197	0	1	1	38.57142857	3850	0	10	10	0	0	0	0	0	0	0	0	36	1	1	1	0	0	0	0	0
463	0	1	1	28.57142857	1000	0	7	8	0	0	0	1	0	0	0	0	43	0	0	0	0	0	0	0	0
1547	0	1	1	35.57142857	1950	1	10	10	0	0	0	0	1	0	0	0	29	0	1	0	0	0	0	0	1
1604	0	0	0	33.42857143	1850	1	9	10	0	0	0	0	0	0	1	0	24	0	0	0	0	0	0	1	0
772	0	1	1	39.71428571	3500	0	10	10	0	0	0	0	0	0	0	0	30	0	0	0	0	0	0	0	0
854	0	1	1	38.57142857	3450	0	10	10	0	1	0	0	0	0	0	0	31	0	0	0	0	0	0	0	0
259	0	0	1	38.85714286	3750	0	10	10	0	1	0	0	0	0	0	0	38	0	0	0	0	0	0	0	0
1143	0	0	1	36.71428571	2470	1	9	10	0	0	0	0	0	0	1	0	29	0	0	0	0	0	0	0	1
266	0	0	0	38	2950	0	10	10	0	1	0	0	1	0	0	0	33	0	0	0	0	0	0	0	0
1693	0	1	0	38.85714286	3600	0	10	10	0	0	1	0	0	0	0	0	30	0	0	0	0	0	0	0	0
66	0	0	1	34.85714286	2150	0	9	10	0	0	1	0	1	0	1	0	31	0	0	0	0	0	0	0	0
1704	0	1	0	33	1700	0	8	8	0	0	0	0	0	0	0	0	20	0	0	0	0	0	0	0	1
279	0	1	1	32.85714286	2700	0	8	9	0	1	0	0	1	0	1	0	21	0	0	0	0	0	0	0	1
1557	1	0	0	38.28571429	3300	0	10	10	0	0	0	0	1	0	1	0	29	0	0	0	0	0	0	0	0
1591	0	0	1	36.71428571	3900	0	9	10	0	0	0	0	1	0	0	0	25	0	0	0	0	1	0	0	0
1687	1	0	1	31	1500	0	9	10	0	0	1	0	1	0	1	0	28	0	1	0	0	0	0	0	0
139	0	0	1	36.28571429	3300	0	10	10	0	0	0	0	1	0	0	0	29	0	0	0	0	0	0	0	0
1247	0	1	1	35.14285714	2300	1	10	10	0	0	0	0	0	0	1	0	29	0	1	0	0	0	0	0	0
1680	0	0	0	39.57142857	3150	0	10	10	0	0	0	0	0	0	1	0	28	0	0	0	0	0	0	0	0
1173	0	1	1	39.57142857	3400	0	10	10	0	1	0	0	0	0	0	0	38	0	0	1	0	1	0	0	0
1416	0	1	1	32.28571429	1730	1	7	8	0	0	0	0	1	0	1	1	26	0	0	0	0	0	0	0	0
1215	0	0	1	39.57142857	3720	0	10	10	1	1	0	0	0	0	0	0	28	0	0	0	0	0	0	0	0
746	1	1	0	32.14285714	1800	0	9	10	0	1	0	0	0	0	1	0	32	0	0	0	0	0	0	0	0
555	0	1	0	39	2800	0	10	10	0	0	0	0	0	1	0	0	28	1	0	0	0	0	0	0	0
670	0	1	0	34.57142857	2200	0	9	9	0	1	1	0	0	0	1	0	28	0	0	0	0	0	0	1	0
1709	1	1	1	32.14285714	2050	0	9	9	0	0	0	0	0	0	0	0	35	0	0	1	0	0	0	0	0
1291	0	1	1	30.85714286	1250	0	8	9	1	1	0	0	1	0	0	0	27	1	0	0	0	1	0	0	1
504	0	0	0	39.42857143	3400	0	10	10	0	0	0	0	1	0	1	0	20	0	1	0	0	0	0	0	0
1406	0	1	1	37.57142857	3250	0	10	10	0	0	0	1	0	0	0	0	30	0	0	0	0	0	0	0	0
1021	1	1	0	31.28571429	1900	1	10	10	0	1	0	0	0	0	0	0	34	0	0	0	0	0	0	0	0
141	0	0	1	37.71428571	2900	0	10	10	0	0	0	0	0	0	0	0	33	1	1	0	0	0	0	0	0
1295	0	1	0	41.57142857	3960	0	9	10	0	0	0	0	0	0	0	0	30	1	0	0	0	0	0	0	0
864	0	1	1	35.42857143	1470	0	8	9	1	1	0	0	0	0	0	0	23	1	0	0	0	0	0	0	0
138	1	0	1	31.71428571	1570	0	7	9	0	0	0	1	1	0	0	0	32	0	0	0	0	0	0	0	0
622	0	1	1	35.71428571	2050	1	9	10	0	0	0	0	0	0	0	0	27	0	0	0	0	0	0	0	0
1399	0	1	1	34.71428571	2500	0	8	10	1	1	0	0	0	1	0	0	37	1	0	1	0	0	0	0	0
1502	1	1	0	33	1800	1	10	10	0	1	0	0	0	0	1	0	29	0	1	0	0	0	0	0	1
38	0	0	1	40.57142857	3250	0	6	8	0	0	1	0	0	0	0	0	31	0	0	0	0	0	0	0	0
803	0	0	1	39.14285714	2150	0	10	10	0	0	0	0	0	0	0	0	31	0	0	0	0	0	0	0	0
1678	0	1	0	41.14285714	3350	0	10	10	0	1	0	0	0	0	0	0	39	0	0	1	0	0	0	0	1
288	0	1	1	38.71428571	2900	0	10	10	0	1	0	0	0	0	0	0	28	0	0	0	0	1	0	0	1
1044	0	1	1	34.42857143	2350	0	9	10	0	0	0	0	0	0	1	0	30	0	0	0	0	0	0	0	0
1150	0	1	1	37.71428571	3650	0	10	10	0	0	0	0	1	0	0	0	32	0	0	1	0	0	0	0	0
874	0	1	1	39	3350	0	8	10	0	1	0	0	1	0	0	0	34	1	1	0	0	0	0	0	0
1205	1	0	1	34.57142857	2100	0	8	8	0	1	0	0	0	0	0	0	35	0	0	0	0	0	0	0	0
656	0	1	1	31.57142857	1400	1	8	9	1	1	0	0	0	0	1	0	32	0	1	0	0	0	0	1	0
1710	0	0	1	36.28571429	2900	0	10	10	0	0	0	0	0	0	0	0	25	1	0	0	0	1	0	1	1
1169	0	0	1	40.28571429	3800	0	10	10	0	0	0	0	0	0	1	0	41	0	0	0	0	0	0	0	0
23	0	0	0	39.42857143	3250	0	9	10	0	0	0	0	0	0	0	0	26	0	0	0	0	0	0	0	0
850	0	1	1	34	2600	0	8	8	1	0	1	0	0	0	1	0	29	0	0	0	0	0	0	0	0
1158	0	1	0	39	2950	0	7	9	0	1	1	0	0	0	0	0	26	0	0	0	0	0	0	0	0
1527	0	1	1	37	2600	0	7	9	1	0	1	0	0	0	1	0	27	0	1	1	0	0	0	0	1
1183	1	0	0	30	1550	0	8	9	1	1	1	0	0	0	1	0	33	1	0	0	0	0	0	0	0
740	0	0	1	37.85714286	3550	0	10	10	0	0	0	0	0	0	0	0	35	1	0	1	0	0	0	0	1
915	0	0	1	35.28571429	2000	1	9	10	0	0	0	1	0	0	1	0	32	0	1	0	0	0	0	0	0
1265	0	0	1	38.14285714	2000	1	10	10	0	0	0	0	0	0	0	0	28	0	1	0	0	0	0	0	0
695	0	1	0	36.71428571	2300	0	10	10	1	1	1	0	0	0	0	0	32	0	0	0	0	0	0	0	0
1095	0	1	1	35.28571429	2050	1	9	10	0	0	0	1	0	0	0	0	34	0	0	0	0	1	0	1	0
1706	1	1	0	25.28571429	1000	0	6	7	0	0	1	0	0	0	0	0	32	0	0	1	0	0	0	0	0
549	0	1	0	41.14285714	3050	0	8	10	0	0	1	0	0	0	0	0	30	0	0	0	0	0	0	0	0
477	0	0	1	34.85714286	2150	0	9	10	1	0	0	1	0	0	0	0	27	0	0	0	0	0	0	1	0
379	0	0	0	40.42857143	3650	0	10	10	0	1	1	0	0	0	0	0	31	1	1	0	0	0	0	0	0
1699	0	1	1	33	2400	0	8	10	0	0	0	0	0	0	1	0	26	1	0	1	0	0	0	0	0
1420	0	1	1	37	2800	1	10	10	0	0	0	0	0	1	0	0	28	0	1	0	0	0	0	0	0
605	0	1	1	38.28571429	4200	0	10	10	0	0	0	0	1	0	0	0	27	0	1	0	0	0	0	0	0
863	0	0	0	41	3200	0	10	10	0	0	0	0	0	0	0	0	29	0	0	0	0	0	0	0	0
1654	0	0	1	35.85714286	2280	0	10	10	1	1	0	0	1	0	0	0	32	0	1	0	0	0	0	0	0
1466	0	1	1	36	1450	1	9	10	0	0	0	0	0	0	0	0	28	0	0	0	0	0	0	1	0
1510	0	0	1	38.57142857	3750	0	10	10	0	0	0	0	0	0	0	0	30	0	0	0	0	1	0	0	1
1028	0	1	0	31	2000	0	9	10	0	0	1	0	1	0	1	0	34	0	1	0	0	0	0	0	1
882	0	0	1	34.57142857	2100	0	10	10	0	0	1	0	0	0	1	0	30	0	0	0	0	0	0	0	0
1638	0	1	0	40	3210	0	10	10	0	0	0	0	0	0	0	0	36	0	0	0	0	0	0	0	0
1092	0	0	1	36.28571429	2000	0	9	9	0	0	0	0	0	0	0	0	29	1	0	0	0	0	0	0	0
1318	0	1	1	33	2100	0	9	10	1	0	0	0	0	0	1	0	28	0	1	0	0	0	0	0	0
1166	0	1	1	38.42857143	3450	0	10	10	0	0	0	0	1	0	0	0	28	1	0	0	0	0	0	0	0
1688	0	1	1	41.14285714	3150	0	10	10	0	0	0	0	0	0	0	0	28	0	0	0	0	0	0	0	0
152	0	1	0	38.28571429	3400	0	10	10	0	0	1	0	1	0	0	0	28	0	0	0	0	0	0	0	0
1275	0	1	0	39.42857143	3600	0	7	10	0	1	0	0	0	0	1	0	28	0	0	0	0	0	0	0	0
79	0	0	1	35.28571429	1900	1	10	10	0	0	0	1	0	0	1	0	32	0	1	0	0	0	0	0	0
317	1	1	0	32.85714286	2000	0	10	10	0	1	0	0	0	1	1	0	33	0	0	0	0	0	0	0	0
1653	0	1	0	38.14285714	2750	0	10	10	0	0	0	0	1	0	1	0	28	0	0	0	0	0	0	0	0
1226	0	1	1	37.85714286	2800	0	7	9	1	0	1	0	1	0	0	0	34	1	1	1	0	0	0	0	0
449	0	1	1	33.28571429	2100	0	8	9	0	1	1	0	0	0	0	0	21	1	0	0	0	0	0	0	0
297	0	0	1	35.28571429	2500	1	9	10	0	0	1	1	1	1	0	0	36	0	1	0	0	1	0	0	0
386	0	1	1	37	2250	0	9	10	0	0	0	0	0	0	0	0	29	0	0	0	0	0	0	0	0
53	0	0	0	40	3100	0	8	10	0	0	1	0	0	0	0	0	32	0	0	0	0	0	0	0	0
602	0	0	1	33.14285714	1500	0	9	10	0	0	1	1	0	0	0	0	31	0	0	0	0	0	0	0	1
283	0	1	1	33.85714286	2500	1	8	10	0	0	0	1	1	0	0	0	34	0	0	0	0	0	0	0	0
498	0	1	1	36.71428571	3400	0	10	10	0	0	0	0	1	0	0	0	33	0	0	0	0	0	0	0	0
983	0	1	1	36.57142857	2450	1	10	10	0	0	0	0	1	0	0	0	28	0	1	0	0	0	0	0	0
535	0	1	1	35.42857143	2400	0	8	9	1	1	0	1	0	0	1	0	32	0	0	0	0	0	0	0	0
1694	0	1	1	34.28571429	1620	1	8	10	0	0	1	0	0	0	0	1	25	0	0	1	0	0	0	0	1
552	0	0	1	39	2900	0	10	10	0	0	1	0	0	0	0	0	29	0	0	0	0	0	0	0	0
1659	0	1	1	35.42857143	2200	0	10	10	1	1	1	0	0	0	0	0	32	1	0	0	0	0	0	0	0
294	0	1	1	34.57142857	1900	1	10	10	1	0	1	1	0	0	1	0	35	1	0	1	0	0	0	0	0
768	0	1	0	39.28571429	3000	0	10	10	0	1	0	0	0	0	0	0	29	0	0	1	0	0	0	0	1
1286	0	1	0	39.42857143	2700	0	7	9	0	1	1	0	0	0	1	0	30	0	0	0	0	0	0	0	0
601	0	0	1	34.42857143	2050	0	9	10	0	0	1	0	0	0	0	0	30	0	0	0	0	1	0	1	0
281	0	1	1	36	2300	0	10	10	0	0	0	1	0	0	0	0	28	0	0	0	0	0	0	1	0
827	0	1	1	36.28571429	2650	0	9	10	1	0	0	0	0	0	0	0	29	0	0	0	0	0	0	1	1
999	0	0	0	40.85714286	3400	0	10	10	0	0	0	0	0	0	0	0	18	1	0	0	0	0	0	0	0
1184	0	1	0	34.28571429	1700	0	8	9	1	0	1	0	0	0	1	0	28	0	0	0	0	0	0	0	0
120	0	1	1	38.28571429	2350	0	8	10	0	1	1	1	0	0	0	0	15	0	0	0	0	0	0	0	0
1669	0	0	1	34.71428571	2250	0	8	10	1	1	0	1	0	0	0	0	33	0	0	0	0	0	0	0	0
1287	0	1	1	34.42857143	2950	0	10	10	0	0	1	1	0	0	1	0	26	0	0	0	0	0	0	0	0
356	0	1	0	39.85714286	3800	0	9	10	0	0	0	0	0	0	0	0	33	0	0	0	0	0	0	0	0
1417	0	1	0	40.42857143	3200	0	10	10	0	0	0	0	0	0	0	0	29	0	0	0	0	0	0	0	1
459	0	1	1	32.57142857	2050	0	8	8	1	0	1	0	0	0	1	0	37	1	0	0	0	0	0	1	0
548	0	0	1	30	920	0	10	10	1	1	1	1	0	0	0	0	27	0	0	0	0	0	1	1	1
736	0	1	1	37.85714286	2850	0	10	10	0	0	0	1	0	0	0	0	34	0	0	0	0	0	0	0	0
64	0	0	1	38	3100	0	10	10	0	0	0	0	0	0	1	0	27	1	0	0	0	0	0	0	0
1382	0	1	0	40.28571429	3300	0	10	10	0	1	0	0	1	0	0	0	31	0	0	0	0	0	0	0	0
1494	0	0	0	38.28571429	3000	0	10	10	0	0	0	0	1	0	1	0	32	0	0	0	0	0	0	0	0
74	0	1	1	34.28571429	2140	0	7	9	0	0	0	1	0	0	0	0	24	1	0	0	0	0	0	1	0
117	0	1	1	40.57142857	3600	0	10	10	0	0	0	0	0	0	1	0	25	0	0	0	0	0	0	0	0
1123	0	1	1	38	2350	1	10	10	0	0	0	0	1	0	0	0	35	0	0	0	0	0	0	0	0
88	0	1	0	38.57142857	3300	0	10	10	0	1	0	0	0	0	1	0	28	0	0	0	0	0	0	0	0
709	0	1	1	33.42857143	1550	0	8	9	0	1	1	0	0	0	1	0	27	0	1	0	0	0	0	0	0
770	0	0	1	31.85714286	1550	0	10	10	0	0	0	0	0	0	0	0	31	1	0	0	0	0	0	0	0
935	0	1	0	37.71428571	2850	0	9	9	0	1	1	0	1	0	0	0	21	0	0	0	0	0	0	0	1
1408	0	1	0	33.85714286	2000	0	10	10	1	0	1	0	0	1	0	0	32	1	0	0	0	0	0	0	0
1460	0	1	0	35.42857143	2850	0	10	10	0	0	0	0	0	0	1	0	28	0	0	0	0	0	0	0	0
132	0	1	0	28	1100	0	8	8	1	1	1	0	0	0	0	0	28	0	0	0	0	0	0	0	0
712	0	1	1	36.42857143	2950	0	8	9	0	0	1	0	0	0	0	0	31	0	0	0	0	0	0	0	0
331	0	0	1	39.28571429	3750	0	10	10	0	0	0	0	0	0	0	0	30	0	0	0	0	0	0	0	0
856	0	0	1	36.14285714	2000	1	6	8	0	1	0	1	0	0	0	0	32	1	0	0	0	1	1	1	0
918	0	1	1	33	2300	0	1	3	1	0	0	1	0	0	0	0	29	1	0	0	0	0	0	0	0
1563	0	1	1	31.14285714	1850	0	8	10	1	0	0	0	0	0	0	0	47	0	0	0	0	0	0	0	0
888	0	0	0	35.14285714	2950	0	10	10	0	0	0	0	0	0	1	0	26	0	0	0	0	0	0	0	0
85	0	0	1	39.42857143	3600	0	10	10	0	0	1	0	0	0	1	0	30	1	0	0	0	0	0	0	0
1652	0	1	0	34.85714286	2550	0	9	10	0	0	0	0	0	0	0	0	35	0	0	1	0	0	0	0	1
265	0	0	1	33.57142857	1800	1	9	10	0	0	0	0	1	1	0	0	28	0	0	0	0	0	0	0	1
617	0	0	1	33.85714286	1950	1	10	10	0	1	0	0	0	0	0	0	30	0	1	0	0	0	0	0	0
648	0	1	1	31.57142857	1750	1	8	9	0	0	0	0	0	0	1	0	32	0	1	0	0	0	0	1	0
1637	0	0	1	33.71428571	2250	1	7	10	0	0	1	0	0	0	0	1	38	0	1	0	0	0	0	1	0
460	0	1	1	36.85714286	2950	0	8	9	1	0	0	0	0	0	0	0	26	0	0	0	0	0	0	0	0
1153	0	1	1	35.14285714	2050	0	8	9	1	0	0	0	0	0	1	0	29	0	0	0	0	0	0	0	0
1363	0	0	1	35.57142857	3000	0	7	10	0	0	0	0	0	0	1	0	28	0	0	1	0	0	0	0	0
929	1	1	1	32.42857143	1700	1	10	10	0	1	0	0	0	0	1	0	33	0	0	0	0	0	0	0	0
1314	0	0	1	32.28571429	1550	0	8	10	0	0	0	1	0	0	0	0	29	0	0	0	0	0	0	0	1
249	0	1	1	30.57142857	1050	0	8	9	1	0	0	1	0	0	0	0	26	0	0	0	0	0	0	1	0
191	0	1	1	28.85714286	1150	0	8	9	0	1	1	1	0	0	0	0	36	0	0	1	0	0	0	0	0
1288	0	1	1	34.71428571	1850	1	10	10	1	0	0	0	1	0	0	0	29	0	0	0	0	0	0	0	0
1447	0	1	1	37	2400	1	10	10	0	0	0	0	0	0	0	0	34	0	1	1	0	0	0	0	1
594	1	0	1	32.42857143	1350	1	7	8	1	1	0	0	1	0	0	1	36	1	0	1	0	0	0	1	1
1533	0	1	0	37.14285714	3700	0	10	10	0	1	0	0	0	0	1	0	33	0	0	0	0	0	0	0	0
1004	0	0	0	39.14285714	4100	0	8	9	1	0	1	0	0	0	1	0	30	0	0	0	0	0	0	0	0
987	0	0	1	34.14285714	2150	1	9	10	0	0	0	1	0	0	0	0	23	0	0	0	0	0	0	0	0
136	0	1	1	35.28571429	2550	1	8	9	0	0	0	0	0	0	0	0	30	0	1	0	0	0	0	0	0
93	1	1	1	33.71428571	1500	0	9	10	0	1	0	0	1	0	0	0	28	0	0	0	0	1	1	0	0
1377	0	0	0	36.28571429	2850	0	8	9	0	1	1	0	0	0	0	0	32	0	0	0	0	1	0	0	0
728	0	0	1	38	2700	1	10	10	0	0	0	0	0	0	0	0	33	1	0	0	0	0	0	0	1
592	0	1	1	35.57142857	2200	1	10	10	0	0	0	0	0	0	0	0	20	0	0	0	0	0	0	0	1
1127	0	0	0	34.57142857	1520	1	10	10	0	0	0	0	0	0	0	0	31	0	0	1	0	0	1	0	0
340	0	1	1	33	1800	0	10	10	0	0	0	0	0	0	1	0	30	0	0	0	0	0	0	0	0
1657	0	0	0	40.71428571	3250	0	10	10	0	0	0	0	0	0	0	0	27	1	0	0	0	0	0	0	1
206	0	1	1	35	2650	0	10	10	0	0	0	1	0	0	1	0	37	1	1	0	0	0	0	0	0
642	0	1	1	37.85714286	3330	0	10	10	0	0	0	0	0	0	1	0	27	0	0	1	0	0	0	0	0
384	0	0	1	33.42857143	2050	0	9	9	0	0	0	0	0	0	1	0	32	0	0	0	0	0	0	0	0
1717	0	1	1	37.57142857	3150	0	1	10	1	0	1	0	0	0	0	0	23	0	0	0	0	1	0	0	0
1465	0	0	1	34.42857143	2550	0	8	10	0	0	0	0	0	0	0	0	30	0	0	0	0	0	0	0	0
494	1	1	1	34.14285714	2900	0	8	9	1	0	0	0	0	0	0	0	43	0	0	0	0	0	0	0	0
400	0	0	0	37	3450	0	9	9	0	0	0	0	0	0	0	0	29	0	0	0	0	0	0	0	0
554	0	1	1	31.85714286	1700	0	7	8	0	0	0	1	0	0	0	0	23	0	0	0	0	0	0	0	0
1662	0	0	1	35.71428571	2200	0	9	10	0	0	0	0	0	0	1	0	26	0	0	0	0	0	0	0	1
777	1	1	1	33.28571429	1900	1	10	10	0	0	0	0	0	0	1	0	34	0	1	0	0	0	0	0	0
1261	0	0	1	33.85714286	2890	0	8	9	1	0	0	0	1	0	0	0	31	0	0	0	0	0	0	0	0
1074	0	1	1	36.71428571	1850	1	10	10	0	0	0	1	0	0	0	0	25	0	1	0	0	0	0	0	0
1434	0	1	1	35.42857143	2450	1	10	10	1	1	0	0	0	0	0	0	31	0	0	0	0	0	0	0	0
1057	0	0	0	37.71428571	3450	0	10	10	0	0	0	0	0	0	0	0	26	0	0	0	0	0	0	0	0
429	0	1	0	41	3800	0	10	10	0	1	0	0	0	0	1	0	24	0	0	0	0	0	0	0	0
1211	0	0	0	36.42857143	2510	1	9	10	1	0	0	0	0	0	1	0	25	0	1	0	0	0	0	0	0
998	0	1	0	34.85714286	2500	0	9	10	1	0	0	0	1	0	0	0	27	0	0	0	0	0	0	0	0
491	0	0	0	39.85714286	3550	0	10	10	0	0	0	0	1	1	0	0	36	0	0	0	0	0	0	0	0
1495	0	1	0	37.85714286	3150	0	10	10	0	0	0	0	0	0	1	0	29	0	0	0	0	0	0	0	0
171	0	0	0	37	2950	0	7	10	0	0	1	0	0	0	1	0	30	0	1	0	0	0	0	0	0
1509	0	0	1	35.85714286	2250	0	10	10	1	0	0	0	0	0	0	0	32	0	0	0	0	0	0	0	0
1668	0	1	1	39.85714286	3600	0	7	10	0	0	0	0	0	0	0	0	36	0	0	0	0	0	0	0	0
911	0	1	0	41.14285714	3400	0	7	8	0	1	1	0	0	0	0	0	30	0	0	0	0	0	0	0	0
1320	0	0	1	37.57142857	2550	0	10	10	0	0	0	0	1	0	0	0	33	0	0	0	0	0	0	0	1
502	0	1	0	40	2200	0	10	10	1	1	1	0	0	0	0	0	22	0	0	0	0	0	0	0	0
1096	0	1	0	40.14285714	2950	0	10	10	0	0	0	0	0	0	0	0	33	0	0	0	0	0	0	0	0
1303	0	1	1	36	2600	0	7	9	1	1	0	0	0	0	0	0	28	1	0	0	0	0	0	0	0
234	0	0	1	32.57142857	1900	1	9	10	1	0	0	0	1	0	1	0	30	0	1	0	0	0	0	0	0
623	0	1	0	39.71428571	2750	0	7	9	0	1	1	0	0	1	1	0	28	0	0	0	0	0	0	0	0
96	0	0	0	40.85714286	3100	0	10	10	0	0	0	0	1	0	0	0	28	0	0	0	0	0	0	0	0
357	0	0	1	39.42857143	3000	0	10	10	0	1	0	0	0	0	0	0	35	0	0	1	0	0	0	0	0
367	0	1	0	40.85714286	3750	0	5	8	0	0	0	0	0	0	0	0	35	0	0	0	0	0	0	0	0
723	0	1	1	35.57142857	1900	0	9	9	0	0	1	1	0	0	0	0	39	0	0	0	0	1	0	0	0
824	0	1	0	38.85714286	3050	0	10	10	0	0	1	0	0	0	0	0	26	0	0	0	0	0	0	0	0
1618	0	1	1	36.28571429	2600	0	9	10	0	0	0	0	0	0	0	0	33	1	0	0	0	1	0	1	0
1273	0	0	1	36.42857143	3600	0	10	10	0	0	0	1	1	0	1	0	31	0	1	0	0	0	0	0	1
891	0	1	1	33.71428571	2200	0	10	10	0	0	1	0	0	0	1	0	36	0	0	0	0	0	0	1	0
1460	0	1	1	34	1800	0	9	10	0	0	0	1	0	0	0	0	34	1	0	0	0	0	0	0	1
515	0	1	1	39	3600	0	10	10	1	1	0	0	0	0	0	0	36	0	0	0	0	0	0	0	0
726	0	1	1	39.28571429	3600	0	10	10	0	0	0	0	0	0	1	0	28	0	0	0	0	0	0	0	0
1555	0	1	1	29.28571429	1100	0	7	9	0	0	0	1	0	0	0	0	26	0	0	0	0	1	0	1	1
1297	0	0	1	39	3400	0	10	10	0	0	0	1	1	0	1	0	28	0	0	0	0	0	0	0	1
1058	1	1	1	34.42857143	1900	0	9	10	1	0	0	1	0	0	0	0	16	1	0	0	0	0	0	0	0
1489	0	1	1	38.14285714	3450	0	8	9	0	0	1	0	0	0	0	0	41	0	0	0	0	0	0	0	0
1090	1	0	1	32.42857143	2050	0	7	9	0	0	1	0	0	0	0	0	33	1	0	0	0	1	0	1	0
950	1	1	1	29.71428571	1370	1	5	8	0	1	0	0	0	0	1	0	23	0	1	0	0	0	0	0	0
1376	0	1	1	38.85714286	4150	0	7	10	0	0	0	1	1	0	1	0	41	0	0	0	0	0	0	0	0
52	0	0	1	38.57142857	3350	0	10	10	0	0	0	0	0	0	1	0	32	0	0	0	0	0	0	0	0
649	0	1	1	35.57142857	2200	1	10	10	1	0	0	1	0	0	1	0	28	0	0	0	0	0	0	0	0
483	0	1	0	37.42857143	2870	0	8	9	1	1	1	0	0	0	0	0	32	0	0	0	0	0	0	0	1
1564	0	1	0	31.42857143	1700	0	9	10	0	0	0	0	0	0	1	0	31	0	0	0	0	0	0	1	1
1110	0	0	1	37.85714286	3120	1	10	10	0	0	0	0	0	0	0	0	30	0	1	0	0	0	1	0	0
1104	0	1	1	36.14285714	2200	1	10	10	0	0	0	1	0	0	0	0	31	1	1	0	0	0	0	0	0
59	0	0	1	39.71428571	3150	0	5	7	0	0	0	0	1	0	0	0	37	0	0	0	0	0	0	0	0
1582	0	0	1	38.42857143	3100	0	9	10	0	0	0	0	0	0	0	0	28	0	0	0	0	0	0	0	0
1602	0	0	1	36.71428571	2000	0	5	9	0	0	1	1	0	0	0	0	26	0	1	0	0	1	0	0	0
1290	0	1	0	38.28571429	3000	0	10	10	0	0	1	0	0	0	0	0	25	0	0	0	0	0	0	0	0
443	0	0	1	34.71428571	2350	0	9	10	0	1	0	1	0	0	0	0	37	0	1	0	0	0	0	1	0
1119	0	0	1	38	3050	0	10	10	0	0	0	0	0	0	0	0	27	0	0	0	0	1	0	0	0
274	0	0	1	35.85714286	2500	0	9	10	1	0	0	0	0	0	0	0	35	0	0	1	0	0	0	0	0
737	1	0	1	34.57142857	2100	0	8	8	0	1	0	0	0	0	0	0	35	0	0	0	0	0	0	0	0
1457	0	0	1	38.28571429	3900	0	10	10	0	0	0	0	0	0	0	0	27	0	0	1	0	1	0	0	1
295	0	1	0	39	3000	0	10	10	0	0	1	0	0	0	0	0	34	0	0	0	0	0	0	0	0
595	0	1	0	39.71428571	3000	0	10	10	0	0	0	0	1	0	0	0	37	0	0	1	0	0	0	0	0
354	0	1	0	37	2940	0	10	10	0	0	1	0	0	0	0	0	27	0	0	0	0	0	0	0	0
1459	0	1	1	37.71428571	2750	1	10	10	0	0	0	0	0	0	0	0	26	0	0	0	0	0	0	0	0
959	0	0	1	37.42857143	2950	0	10	10	0	0	0	0	0	0	1	0	40	0	0	0	0	0	0	0	0
1245	0	1	1	37.28571429	3200	0	10	10	0	0	0	0	0	0	0	0	29	0	0	0	0	0	0	0	0
760	0	0	0	35.57142857	2600	0	9	9	1	1	0	0	0	0	0	0	31	0	0	1	0	0	0	0	0
42	0	0	1	39.14285714	3750	0	9	10	0	0	1	0	0	0	0	0	37	0	1	0	0	0	0	0	0
559	0	0	0	41.42857143	3250	0	10	10	0	0	1	0	0	0	0	0	28	0	0	0	0	0	0	0	0
783	1	1	1	32.42857143	2100	0	8	9	0	0	0	0	1	0	0	0	34	1	1	0	0	0	0	0	1
597	0	1	1	36.14285714	2850	0	10	10	1	0	0	0	0	0	0	0	34	0	0	0	0	0	0	0	1
933	0	1	1	39	4450	0	10	10	0	0	1	0	1	0	0	0	34	0	0	0	0	0	0	0	0
456	1	1	1	32.14285714	2050	1	7	9	0	0	0	0	0	0	1	0	25	0	0	0	0	0	0	0	0
1413	0	1	0	31.85714286	1500	0	7	8	0	0	1	0	1	0	0	0	35	0	0	0	0	0	0	0	0
1676	0	0	1	36.57142857	1700	0	7	9	0	0	1	0	0	0	0	0	41	1	0	0	0	0	0	0	0
1720	0	0	0	38.28571429	2650	0	10	10	0	1	1	0	0	0	0	0	37	0	1	0	0	0	0	0	0
4	0	1	1	37	3100	0	9	10	0	0	0	0	0	0	0	0	29	0	0	0	0	0	0	0	0
848	0	1	1	37	2350	1	10	10	1	0	0	0	0	0	0	0	28	0	1	0	0	0	0	0	0
688	0	1	1	36.14285714	1800	1	6	10	1	0	0	0	0	0	0	0	29	0	1	0	0	0	0	1	0
1672	0	1	1	36.71428571	1870	0	7	10	0	0	1	0	1	1	0	0	31	0	0	0	0	1	1	0	0
875	0	0	1	39.57142857	3400	0	10	10	0	0	0	0	0	0	0	0	38	0	0	1	0	0	0	0	0
968	0	1	1	33.14285714	2600	1	9	10	1	0	0	0	0	0	0	0	26	0	1	0	0	0	0	0	0
1244	0	0	1	36	2300	0	8	8	1	0	1	0	0	0	0	0	21	0	0	0	0	1	0	0	0
406	0	1	0	40.14285714	3000	0	7	10	0	0	0	0	1	0	0	0	30	0	0	0	0	0	0	0	0
1729	0	1	1	31	950	0	10	10	1	1	1	0	0	0	0	0	39	1	0	1	0	1	0	0	0
436	0	1	1	37.42857143	4700	0	8	10	0	0	0	0	1	0	0	0	30	1	0	0	0	1	0	0	0
338	0	1	1	34.28571429	1770	1	8	10	0	0	1	0	0	0	0	1	25	0	0	1	0	0	0	0	1
1135	0	1	1	40	3650	0	10	10	0	0	1	0	0	0	0	0	31	0	0	1	0	0	0	0	1
1481	0	0	1	37	2800	1	10	10	0	0	0	0	0	0	0	0	29	0	1	0	0	1	0	1	0
714	0	1	0	40.85714286	3350	0	7	9	0	1	1	0	0	1	0	0	36	0	0	0	0	0	0	0	0
581	0	1	1	39.71428571	2850	0	10	10	1	1	0	0	0	0	0	0	28	0	1	0	0	0	0	0	0
1227	0	1	0	40.85714286	3750	0	9	9	0	0	0	0	0	0	0	0	26	0	0	0	0	0	0	0	0
370	0	1	0	41.28571429	3700	0	10	10	0	0	0	0	0	0	0	0	29	0	0	0	0	0	0	0	0
588	1	0	0	28.71428571	1330	0	8	9	0	0	1	0	1	0	1	0	28	0	0	0	0	0	0	0	0
346	1	1	0	29	1100	0	10	10	0	1	1	0	0	0	1	0	30	0	1	0	0	0	0	0	0
1126	1	1	1	30.71428571	1600	0	10	10	0	0	0	0	1	0	0	0	36	0	0	0	0	0	0	0	0
939	1	0	1	33.57142857	2350	0	9	10	0	0	0	0	0	0	1	0	28	1	0	1	0	0	0	0	0
1264	0	1	1	35.57142857	2950	0	9	9	0	1	0	0	1	0	0	0	28	1	0	0	0	0	0	0	0
490	0	1	1	30.28571429	1600	0	9	9	1	0	1	0	1	0	0	0	34	0	0	0	0	0	0	0	0
329	0	1	1	35.42857143	2550	0	8	8	1	0	0	1	0	0	0	0	36	0	0	0	0	0	0	0	0
409	0	0	1	34.14285714	1800	0	9	10	0	0	0	1	0	0	0	0	28	0	0	0	0	1	0	0	0
1248	0	1	0	34.28571429	2150	0	8	9	0	1	0	0	0	0	1	0	28	0	0	0	0	0	0	0	0
362	0	0	1	33.85714286	2000	0	9	10	0	1	0	1	0	0	0	0	30	1	0	0	0	1	0	1	0
