# Supplementary material for: Development and Validation of a Dynamic Nomogram to Predict the Risk of Neonatal White Matter Damage
Source: Front Hum Neurosci. 2021 Feb 23;14:584236. doi: 10.3389/fnhum.2020.584236 (PMC7940363; doi:10.3389/fnhum.2020.584236)
Supplement: Supplementary file 2 [file Table_2.XLS]

id	Status	Sex	Cesarean_delivery	GA	BWg	Multiple_pregnancy	Apagar1min	Apagar5min	Placental_abnormality	Abnormal_umbilical_cord	Amniotic_fluid_anomaly	hypertension	GDM	Hypothyroidism_with_pregnancy	PROM	ICP	Maternal_age	Maternal_disease	MOET	History_of_abnormal_pregnancy	Cardiac_dysfunction	FD	IUGR	use_of_CS	Pregnancy_treatment
1371	0	1	1	33.28571429	1650	0	10	10	0	1	0	1	0	0	0	0	39	0	0	0	0	0	1	1	1
994	1	1	1	34	1700	1	8	10	0	0	0	1	0	0	0	0	32	0	1	0	0	1	0	0	0
1216	0	0	0	33.71428571	2250	0	8	10	1	0	0	0	0	0	1	0	29	0	0	0	0	0	0	0	0
1101	0	1	0	35.42857143	3200	0	10	10	0	1	0	0	0	0	1	0	29	0	0	0	0	0	0	0	0
924	0	1	1	37.57142857	5250	0	10	10	0	0	1	0	1	0	0	0	29	1	0	0	0	0	0	0	0
417	0	0	0	33.42857143	1700	0	8	9	0	1	1	0	0	0	1	0	29	0	0	0	0	0	0	0	0
318	0	1	1	32.85714286	2000	1	9	10	0	0	1	0	1	0	1	0	33	0	0	0	0	0	0	0	0
131	0	0	1	36.71428571	3050	0	9	10	0	0	0	0	0	0	0	0	27	0	1	0	0	0	0	0	0
360	0	0	1	35.14285714	1800	1	9	10	0	0	0	0	0	0	1	0	31	1	1	0	0	0	0	1	1
1647	0	0	1	35.28571429	2500	0	7	10	0	0	1	0	0	0	0	0	26	0	0	0	0	1	0	1	0
722	0	0	0	41	3000	0	10	10	0	0	1	0	0	0	0	0	29	0	0	0	0	0	0	0	0
492	0	0	1	38.71428571	3250	0	10	10	0	0	0	0	0	0	0	0	21	0	0	0	0	1	0	0	0
272	0	1	1	37.14285714	2520	0	10	10	0	0	1	0	0	1	0	0	27	0	0	0	0	1	0	0	0
1410	0	1	1	31.14285714	1600	0	8	10	0	0	0	0	1	0	1	0	34	0	0	0	0	0	0	0	0
741	0	1	0	38.71428571	2450	0	10	10	0	0	1	0	0	0	0	0	27	0	0	0	0	0	0	0	0
1032	0	0	1	35.28571429	2150	0	10	10	0	1	1	0	1	0	0	0	26	0	0	0	0	0	0	0	0
1479	0	0	1	41.71428571	3200	0	10	10	0	0	0	0	0	0	0	0	21	0	0	0	0	0	0	0	0
237	0	1	1	41.42857143	3600	0	10	10	0	1	1	0	0	0	1	0	26	0	0	0	0	1	0	0	0
176	0	1	1	38.28571429	3800	0	10	10	0	1	0	0	0	1	1	0	37	0	0	0	0	0	0	0	0
48	0	1	1	32.42857143	1500	1	10	10	0	0	0	0	0	0	1	0	27	0	0	0	0	0	0	1	1
1449	0	0	0	39.28571429	3650	0	10	10	1	0	0	0	1	0	0	0	31	0	0	1	0	0	0	1	0
1062	0	0	0	39.57142857	3650	0	10	10	0	0	0	0	0	0	0	0	29	0	0	0	0	0	0	0	0
51	0	0	1	34.71428571	2300	0	9	10	1	0	1	0	0	0	0	0	28	0	0	0	0	1	0	0	0
767	0	1	0	37	2800	0	10	10	0	0	0	0	1	0	1	0	36	0	0	0	0	0	0	0	0
1112	0	0	1	40.28571429	4000	0	10	10	0	1	0	0	0	1	0	0	39	0	0	0	0	0	0	0	0
706	0	0	1	40.85714286	3150	0	10	10	0	0	0	0	0	0	0	0	28	0	0	0	0	0	0	0	0
173	0	1	1	38.85714286	3500	0	9	10	0	0	1	0	0	0	0	0	29	0	0	0	0	0	0	0	0
1201	0	0	0	30.28571429	1680	0	7	8	0	1	0	0	0	0	0	0	27	1	0	0	0	0	0	0	1
1115	0	1	1	36.85714286	2000	0	7	10	0	0	0	0	0	0	1	0	41	1	1	0	0	0	1	0	0
123	0	0	1	32.85714286	2300	0	9	10	0	1	0	0	0	0	1	0	27	0	0	0	0	1	0	0	0
287	0	1	1	31.71428571	1800	0	9	10	0	0	0	0	0	0	1	0	27	0	0	0	0	0	0	0	0
1016	0	0	0	40.14285714	3100	0	10	10	0	0	1	0	0	0	0	0	29	0	0	0	0	0	0	0	0
1339	0	0	0	33.14285714	2150	0	10	10	1	0	0	0	0	0	0	0	41	1	0	0	0	0	0	1	1
1394	0	0	1	39.28571429	3200	0	10	10	0	0	1	0	0	0	0	0	29	0	0	0	0	0	0	0	0
398	0	1	0	37.14285714	3000	0	8	10	0	0	0	0	0	0	0	0	33	0	0	0	0	0	0	0	0
928	0	1	0	40.28571429	2950	0	10	10	0	0	1	0	0	0	0	0	24	0	0	0	0	0	0	0	0
1228	0	1	1	35.42857143	2700	0	8	10	0	1	0	0	0	0	0	0	31	1	0	0	0	1	0	1	0
763	0	0	0	38.42857143	3350	0	10	10	0	1	1	0	0	0	0	0	27	0	0	0	0	0	0	0	0
425	0	1	1	33.71428571	1700	1	8	10	1	0	0	0	0	0	1	0	28	0	0	0	0	0	0	1	1
1327	0	0	1	35.42857143	2800	0	10	10	1	0	0	0	1	0	0	0	29	0	0	0	0	0	0	0	1
165	0	0	1	31.85714286	1500	0	8	10	0	1	1	1	0	0	0	0	22	1	0	0	0	0	0	1	0
881	0	1	1	33.71428571	2250	0	8	8	1	1	0	0	0	0	0	0	27	1	0	0	0	0	0	1	1
1473	0	0	1	40.28571429	3250	0	8	9	0	0	1	0	1	0	1	0	32	0	0	0	0	0	0	0	0
112	0	1	0	35.28571429	2850	0	8	10	1	1	1	0	0	0	0	0	30	0	1	0	0	0	0	0	1
1619	0	1	1	38.14285714	3650	0	9	10	0	0	0	0	1	0	0	1	29	0	0	0	0	0	0	0	0
493	0	0	1	40.42857143	3500	0	7	10	0	0	1	0	0	0	0	0	26	0	0	0	0	0	0	0	0
212	0	0	1	37.28571429	2150	0	8	8	0	1	1	0	0	0	0	0	33	0	0	1	0	1	1	0	0
1236	0	0	1	38.85714286	4050	0	10	10	0	0	0	0	1	0	0	0	25	0	0	0	0	0	0	0	0
185	0	0	0	40	3200	0	10	10	0	1	0	0	0	0	0	0	29	0	0	0	0	0	0	0	0
1410	0	0	1	39.57142857	4000	0	9	10	0	0	0	0	1	0	1	0	44	0	0	0	0	0	0	0	0
776	1	1	1	29.57142857	1000	0	8	9	1	0	0	0	1	0	0	0	30	1	0	0	0	0	0	0	0
1280	0	0	1	34.28571429	1750	0	7	10	1	0	0	1	0	0	0	0	21	0	1	0	0	0	1	1	0
794	1	0	1	28.14285714	1150	0	9	10	0	0	1	0	0	1	1	0	35	0	0	0	0	0	0	0	0
160	0	0	0	39.28571429	2950	0	10	10	0	1	1	0	0	0	0	0	31	0	0	0	0	0	0	0	0
841	0	0	0	39.57142857	3700	0	10	10	0	0	0	0	0	0	0	0	29	1	0	0	0	0	0	0	0
464	1	0	0	26.85714286	800	0	8	8	0	0	0	0	1	0	0	0	29	0	0	1	0	0	0	0	1
445	0	0	1	37	2500	0	9	10	1	1	1	0	1	0	0	0	28	0	1	0	0	1	0	0	0
1072	0	1	1	35.85714286	2000	0	10	10	0	0	0	0	0	0	0	0	31	0	0	0	0	0	0	0	0
596	0	1	1	39.28571429	3200	0	10	10	0	0	0	0	0	0	0	0	31	0	0	0	0	0	0	0	0
1188	0	0	1	38	2200	0	9	9	0	0	0	0	0	0	0	0	24	1	1	0	0	0	0	0	0
550	0	0	0	40.28571429	2850	0	8	9	0	0	1	0	1	0	1	0	39	0	1	0	0	0	0	0	1
19	0	1	1	33.71428571	2150	1	9	9	0	0	0	1	0	0	0	0	24	0	0	0	0	0	0	0	0
1330	0	0	0	39.85714286	3300	0	10	10	0	0	0	0	0	0	0	0	25	0	0	0	0	0	0	0	0
1532	0	0	0	39.14285714	3350	0	7	9	0	0	0	0	1	0	0	0	26	1	0	0	0	0	0	0	0
913	0	0	1	34.85714286	1700	0	8	10	0	1	0	1	0	0	0	0	34	0	0	1	0	1	0	1	1
679	0	1	1	37.71428571	2150	0	9	10	0	0	1	0	1	0	0	0	38	0	0	0	0	1	1	0	0
1321	1	1	1	34.28571429	2000	0	10	10	0	0	0	0	0	0	0	0	32	0	0	0	0	0	0	0	0
574	0	1	1	36.57142857	2500	0	10	10	0	0	1	0	0	0	1	0	31	0	0	0	0	0	0	0	0
1543	0	0	1	39.28571429	3250	0	10	10	0	0	1	0	0	0	0	0	29	0	1	0	0	0	0	0	0
1152	0	0	1	32.28571429	1550	0	8	9	0	1	0	1	0	0	0	0	27	0	0	0	0	1	0	1	1
739	0	1	1	35.71428571	2000	1	9	10	0	0	0	1	0	0	0	0	28	0	1	0	0	0	0	0	0
705	0	1	1	38.14285714	2600	0	10	10	0	0	0	1	0	0	0	0	35	0	0	0	0	0	0	0	0
1498	0	1	1	35.85714286	3950	0	10	10	0	1	0	0	0	0	0	0	31	0	0	0	0	0	0	0	0
1220	0	0	0	35.14285714	2600	0	10	10	0	1	0	0	0	0	1	0	27	0	0	0	0	0	0	0	0
989	0	1	1	39.57142857	3050	0	7	10	0	1	1	0	0	0	0	0	31	0	0	0	0	0	0	0	0
387	0	1	0	39	3500	0	10	10	1	1	0	0	0	0	0	0	36	0	0	0	0	0	0	0	0
991	0	0	1	38.57142857	2400	0	10	10	0	1	0	0	0	0	0	0	22	1	0	0	0	0	0	0	0
1372	0	1	1	39.14285714	4150	0	10	10	0	0	0	0	0	0	0	0	20	0	0	0	0	0	0	0	0
883	0	0	1	39.14285714	4350	0	5	7	0	0	1	0	1	0	0	0	29	0	0	0	0	0	0	0	0
1443	0	0	0	39.14285714	3510	0	10	10	0	0	0	0	0	1	1	0	30	1	0	0	0	0	0	0	1
339	0	0	1	34.85714286	2400	0	9	9	1	0	0	0	0	0	0	0	35	1	0	0	0	0	0	0	1
83	0	0	1	39.28571429	4000	0	7	10	0	1	1	0	0	0	0	0	30	0	0	0	0	1	0	0	0
584	0	1	1	33.57142857	1600	0	10	10	0	1	0	1	0	0	0	0	35	0	0	0	0	1	1	0	0
439	0	0	1	40	4450	0	9	10	0	0	0	0	1	0	0	0	34	1	0	0	0	0	0	0	0
1486	1	0	1	36.85714286	2000	0	10	10	0	1	0	1	0	0	0	0	27	0	0	0	0	0	0	0	1
879	0	0	1	38.57142857	3000	0	10	10	0	0	0	0	0	0	0	0	29	0	1	0	0	0	0	0	0
647	0	0	1	27.57142857	980	0	3	4	0	0	1	0	1	0	1	0	30	0	0	1	0	0	0	0	0
167	0	0	1	33.71428571	2100	1	9	10	0	0	0	0	0	0	1	0	32	0	0	0	0	0	0	0	0
326	0	0	1	36.14285714	2750	0	9	10	1	0	0	0	1	0	0	0	42	0	0	0	0	0	0	0	0
1467	0	1	1	35.14285714	2400	0	9	10	1	0	0	0	0	0	1	0	25	0	0	0	0	0	0	1	1
963	0	1	0	39.57142857	3400	0	10	10	0	0	0	0	0	0	0	0	31	0	0	0	0	0	0	0	0
637	0	0	1	32.85714286	2350	0	5	7	0	0	0	0	0	0	0	0	32	0	0	0	0	1	0	1	0
1644	0	1	0	37.71428571	3400	0	10	10	0	1	0	0	0	0	0	0	25	0	0	0	0	0	0	0	0
1588	0	0	1	38.57142857	3500	0	10	10	0	0	0	0	0	0	0	0	41	0	0	0	0	0	0	0	0
5	0	0	0	37.85714286	3000	0	10	10	0	1	0	0	0	0	1	0	35	0	0	0	0	0	0	0	0
1313	0	0	0	37	3200	0	10	10	1	0	0	0	1	0	1	0	31	0	0	0	0	0	0	0	0
344	0	0	1	39	3500	0	10	10	1	1	0	0	0	0	0	0	29	1	0	0	0	0	0	0	0
1257	0	1	0	39.42857143	3500	0	10	10	0	1	1	0	1	0	0	0	24	0	0	0	0	0	0	0	0
1162	0	0	1	34.85714286	2550	0	9	10	0	0	0	1	0	0	0	0	31	0	0	0	0	0	0	1	0
371	0	0	1	37.14285714	2900	1	10	10	0	0	0	0	0	0	0	0	41	0	0	0	0	0	0	0	0
1222	1	0	1	34.71428571	1600	1	9	10	0	0	0	1	0	0	0	0	32	0	0	0	0	0	0	0	0
353	0	0	1	37.14285714	2900	0	10	10	0	0	0	0	0	0	0	0	27	0	0	0	0	0	0	0	1
1440	0	1	1	34.71428571	2350	0	9	10	0	1	0	0	0	0	1	0	38	0	0	0	0	0	0	0	0
1217	0	0	1	34.42857143	2400	0	10	10	1	0	1	0	0	0	0	0	27	0	0	0	0	1	0	1	0
1054	0	0	1	34.85714286	2450	0	9	10	0	1	1	0	0	0	1	0	38	0	0	1	0	0	0	0	1
188	0	1	1	33.42857143	1750	1	9	9	0	0	0	0	0	0	1	0	27	0	0	0	0	0	0	0	0
175	0	0	1	36.42857143	1750	1	10	10	0	0	1	0	0	0	0	0	28	0	0	0	0	0	1	0	1
851	0	1	1	35.71428571	3100	0	10	10	1	0	0	0	0	0	0	0	38	0	0	0	0	0	0	0	0
814	0	1	1	33.85714286	2050	0	9	10	1	1	0	1	0	1	0	0	27	1	0	0	0	0	0	0	0
877	0	1	1	38.14285714	3200	0	10	10	0	0	0	0	0	0	1	0	31	0	1	0	0	0	0	0	0
402	1	1	1	30.28571429	1450	0	7	9	0	1	0	1	0	0	0	0	31	0	0	0	0	0	0	0	0
104	0	1	1	38.85714286	3200	0	10	10	0	1	0	0	0	0	0	0	30	1	1	1	0	0	0	0	0
1359	0	1	1	36.85714286	2000	0	10	10	0	1	0	1	1	0	0	0	39	0	0	0	0	0	1	1	1
784	0	0	1	36.42857143	1900	0	10	10	0	0	0	1	0	1	0	0	32	0	1	1	0	0	1	0	1
1578	0	1	1	33.71428571	1550	1	8	8	0	0	1	1	0	0	0	0	24	0	0	0	0	0	0	0	0
1221	0	0	0	36.42857143	2250	1	5	9	1	0	0	0	0	0	1	0	25	0	1	0	0	0	0	0	0
56	0	0	0	37.71428571	2700	0	10	10	0	0	0	0	0	1	0	0	31	0	1	0	0	0	0	0	0
942	0	1	1	40.42857143	3600	0	10	10	1	0	0	0	0	0	0	0	27	1	1	0	0	0	0	0	0
1022	1	0	1	35.71428571	1700	1	9	10	0	0	0	1	0	0	0	1	28	0	1	0	0	0	0	0	0
1594	0	0	1	40.42857143	4000	0	10	10	0	0	1	0	0	0	0	0	33	0	0	0	0	0	0	0	0
1548	0	0	1	41.14285714	3350	0	10	10	1	0	0	0	0	1	0	0	28	0	0	0	0	0	0	0	0
134	0	0	0	36.14285714	2250	0	10	10	0	0	0	0	0	0	0	0	25	0	0	0	0	0	0	1	1
1493	0	0	0	39.28571429	3250	0	9	10	0	0	1	0	0	0	0	0	27	0	0	0	0	0	0	0	0
534	0	0	1	38.71428571	3250	0	10	10	1	0	0	0	1	0	0	0	34	0	0	1	0	0	0	0	0
590	0	1	1	31.14285714	1550	0	8	9	0	0	1	0	0	0	1	0	22	1	0	0	0	0	0	1	0
810	0	1	1	38.71428571	3350	0	10	10	0	0	0	0	0	1	0	0	38	0	1	0	0	0	0	0	0
1505	0	0	0	39.71428571	3400	0	6	10	0	1	1	0	0	0	0	0	28	0	0	0	0	0	0	0	0
587	0	1	1	31.57142857	980	0	10	10	0	0	1	1	0	0	0	0	35	0	0	0	0	0	0	1	0
62	0	0	1	39.71428571	3450	0	10	10	0	0	0	0	1	0	0	0	43	1	0	0	0	0	0	0	1
610	0	1	1	39.42857143	3000	0	3	7	0	1	1	0	0	0	0	0	31	0	0	0	0	0	0	0	1
1526	0	0	1	38.71428571	3400	0	10	10	0	0	1	0	0	0	0	0	29	0	0	0	0	0	0	0	0
1681	0	1	1	37.71428571	2350	0	9	10	0	1	0	1	0	0	0	0	39	0	0	0	0	0	0	0	0
1350	0	0	0	41.14285714	3600	0	10	10	0	0	0	0	0	0	0	0	27	0	1	0	0	0	0	0	0
896	0	0	1	41.28571429	3250	0	10	10	0	0	1	0	0	0	0	0	31	0	0	0	0	0	0	0	0
275	0	1	1	28.57142857	1050	0	10	10	0	1	1	1	0	0	0	0	36	0	0	0	0	0	0	1	0
1035	0	0	1	36.71428571	2650	1	9	10	0	0	0	0	0	0	1	0	29	0	0	0	0	0	0	0	1
583	0	0	0	40.85714286	3100	0	8	10	0	1	1	0	0	0	0	0	25	0	0	0	0	0	0	0	0
1573	0	1	0	39.42857143	3350	0	10	10	0	0	1	0	0	0	0	0	31	0	1	0	0	0	0	0	0
305	0	1	1	27.42857143	1000	0	7	8	1	0	1	0	0	0	0	0	31	1	0	1	0	0	0	0	0
327	0	0	0	32.57142857	1500	0	9	10	1	0	0	0	0	0	0	0	32	0	0	0	0	0	0	0	0
380	0	1	0	41	3500	0	7	9	0	0	0	1	0	0	0	0	31	1	0	0	0	0	0	0	0
1703	0	0	1	29.57142857	1250	1	6	8	0	0	0	0	0	0	1	0	24	0	1	1	0	0	0	0	0
411	0	1	1	38.42857143	3700	0	10	10	0	1	0	0	1	0	0	0	42	0	0	0	0	0	0	0	0
995	0	1	1	36.14285714	3950	0	9	9	1	0	0	0	1	0	0	0	34	1	0	0	0	0	0	0	0
654	0	1	0	41	3300	0	7	9	0	0	1	0	0	0	0	0	29	0	0	0	0	0	0	0	0
290	0	1	0	39.28571429	3350	0	10	10	0	0	0	0	0	0	0	0	34	1	0	0	0	0	0	0	0
753	0	0	1	31	1450	0	10	10	0	0	0	1	0	0	0	0	30	0	0	0	0	0	0	0	0
708	0	0	1	38.28571429	3350	0	10	10	0	1	1	0	1	0	0	0	44	0	0	0	0	0	0	0	0
190	0	0	1	40.85714286	3950	0	10	10	0	1	0	0	0	0	0	0	18	0	0	0	0	0	0	1	0
129	0	0	0	35.71428571	3150	0	7	10	0	1	0	0	0	0	1	0	30	0	0	0	0	0	0	0	0
845	1	1	0	33.42857143	1700	0	8	9	0	1	1	0	0	1	1	0	30	0	0	0	0	0	0	0	0
1698	0	1	0	35.14285714	2500	0	10	10	0	0	1	0	0	0	1	0	27	0	0	0	0	0	0	0	0
222	1	0	1	30.14285714	1700	0	8	9	0	1	1	0	0	0	1	0	27	1	0	0	0	0	0	1	1
1025	0	1	1	30.14285714	1600	0	9	10	1	1	0	0	0	0	0	0	26	0	0	0	0	0	0	1	0
1046	0	1	1	33.85714286	1900	0	8	9	0	0	0	1	0	0	0	0	23	0	0	0	0	0	0	0	0
157	0	0	1	36.57142857	1800	0	5	9	0	0	1	0	0	0	0	0	26	0	0	0	0	1	1	0	1
966	0	1	1	39.28571429	3550	0	6	8	1	0	1	0	0	0	0	0	38	0	0	0	0	0	0	0	0
1448	0	0	0	40.14285714	3450	0	10	10	0	0	0	0	1	0	0	0	33	0	0	0	0	0	0	0	0
1026	0	1	1	36.14285714	2000	0	10	10	0	0	0	0	0	0	0	0	29	0	0	0	0	1	1	0	0
211	0	0	1	35.42857143	2830	0	9	10	0	0	1	0	0	0	0	1	32	0	0	0	0	0	0	0	0
1108	0	1	0	32	2100	0	9	7	0	0	1	0	0	0	0	0	22	0	0	0	0	0	0	0	0
159	0	1	1	38	3750	0	10	10	0	0	0	0	0	0	0	0	42	0	0	0	0	0	0	0	0
761	0	1	1	34.71428571	2750	0	10	10	1	0	1	0	0	0	0	0	31	1	0	0	0	0	0	0	0
394	0	1	0	39.42857143	3200	0	8	10	0	1	0	0	0	0	1	0	22	0	0	0	0	0	0	0	0
1053	0	1	1	34.71428571	2300	0	9	10	1	1	0	0	0	0	0	0	35	0	0	0	0	1	0	1	1
345	0	1	0	40.28571429	3350	0	8	10	0	0	1	0	0	0	1	0	28	0	1	0	0	0	0	0	0
481	1	1	0	28.85714286	1150	0	5	6	1	0	1	0	1	0	1	0	41	1	1	0	0	0	0	0	0
773	0	0	0	35.42857143	2600	0	8	8	0	0	0	0	0	0	1	0	28	0	0	0	0	0	0	0	0
586	0	1	0	40.28571429	3100	0	7	10	0	0	1	0	0	0	1	0	36	0	0	0	0	0	0	0	0
885	0	0	1	39.85714286	3000	0	10	10	0	1	0	0	0	0	0	0	31	0	0	0	0	0	0	0	0
480	0	0	1	39.28571429	3400	0	10	10	0	1	0	0	0	0	0	0	28	0	0	0	0	0	0	0	0
467	0	1	1	37.57142857	2550	0	9	10	0	0	0	0	0	0	0	0	26	1	0	0	0	0	0	0	0
383	0	0	1	38.28571429	3200	0	10	10	0	1	1	0	1	0	0	0	29	0	0	0	0	0	0	0	0
473	0	0	0	39.57142857	3500	0	10	10	0	0	1	0	0	0	0	0	28	0	0	0	0	0	0	0	0
237	0	1	0	40.28571429	3700	0	10	10	0	0	0	0	0	0	0	0	25	0	0	0	0	0	0	0	0
423	0	0	1	34.57142857	2000	0	6	8	0	1	1	0	0	0	0	0	36	0	0	0	0	1	0	0	0
1116	0	1	1	35.71428571	2950	0	8	10	0	0	0	1	0	0	0	0	35	0	0	0	0	0	0	0	0
1332	0	1	1	39.71428571	3300	0	10	10	0	0	0	0	0	0	0	0	29	0	1	0	0	0	0	0	1
1620	1	0	1	30	1800	0	9	9	0	0	0	0	0	0	1	0	31	0	0	0	0	0	0	0	0
965	0	1	1	35	2500	0	9	10	0	0	0	0	0	0	1	0	29	0	0	0	0	0	0	0	0
1055	0	0	1	28	1050	0	8	9	0	1	1	0	0	0	1	0	33	0	1	1	0	0	0	1	1
992	0	1	1	35.85714286	2350	1	10	10	0	0	0	0	1	0	0	1	31	0	0	0	0	0	0	0	0
724	0	1	1	36.85714286	2550	1	9	10	0	0	0	0	0	0	0	0	27	0	0	0	0	0	0	0	0
1208	1	1	0	28.71428571	1250	0	8	9	1	0	0	0	0	0	0	0	25	0	0	0	0	0	0	0	0
1007	0	0	1	38	2680	1	10	10	0	0	0	0	0	0	0	0	33	1	0	0	0	0	0	0	1
307	0	1	1	39.28571429	3050	0	10	10	0	1	0	0	0	0	0	0	28	0	0	0	0	1	0	0	0
659	0	0	1	38	3700	0	10	10	0	0	0	0	1	0	0	0	25	1	1	0	0	0	0	0	0
640	1	0	1	33.14285714	2100	0	5	8	1	1	1	0	0	0	0	0	30	1	0	0	1	1	0	0	0
216	0	1	1	33.85714286	2350	0	9	10	0	0	0	0	0	0	1	0	35	0	0	0	0	0	0	0	0
413	0	1	0	41	3900	0	10	10	1	0	0	0	0	0	0	0	30	0	0	0	0	0	0	0	0
103	0	0	1	35.71428571	2350	0	8	9	1	0	1	0	0	0	0	0	30	0	0	0	0	0	0	0	0
846	0	0	1	36.57142857	2500	0	10	10	0	0	0	0	0	0	0	0	29	0	0	0	0	0	0	0	0
858	0	1	0	40.14285714	3000	0	10	10	0	1	0	0	0	0	0	0	30	0	0	0	0	0	0	0	0
20	0	0	1	34.14285714	2400	1	7	8	0	0	0	0	0	0	0	0	27	0	1	1	0	0	0	0	0
1323	0	0	1	33	1900	0	8	9	0	1	0	1	1	0	0	0	33	0	0	0	0	0	1	1	0
752	0	1	1	29.28571429	1200	0	7	8	0	0	0	0	0	0	0	0	28	1	0	0	1	1	0	1	0
1284	0	1	0	39.57142857	3900	0	10	10	0	0	0	0	0	0	1	0	32	0	0	0	0	0	0	0	0
1081	0	1	0	39.85714286	3700	0	10	10	0	0	1	0	0	0	0	0	32	1	0	0	0	0	0	0	0
1246	0	1	1	29.57142857	1400	1	8	9	0	0	1	0	0	0	1	0	24	0	0	1	0	0	0	0	0
1663	1	0	1	31.42857143	1500	0	8	9	1	0	1	0	0	0	0	0	28	0	0	0	0	0	0	0	1
1203	0	0	1	35	2490	1	8	10	0	0	0	1	1	0	0	0	26	0	0	0	0	0	0	0	0
802	0	1	1	36.85714286	3200	0	10	10	0	0	0	1	1	1	0	0	33	0	0	1	0	0	0	0	0
495	1	1	1	34.85714286	2500	1	10	10	0	0	0	0	0	0	1	0	31	0	1	0	0	0	0	0	1
374	0	0	1	39.14285714	2350	0	8	9	1	0	0	0	0	1	0	0	32	0	0	0	0	0	0	0	0
282	0	1	1	39.57142857	2850	0	9	9	0	0	1	0	0	0	0	0	30	0	0	0	0	0	0	0	0
47	0	1	0	41	4050	0	6	8	0	1	1	0	0	0	0	0	27	1	0	0	0	0	0	0	0
1705	0	1	0	39.14285714	2950	0	10	10	0	1	0	0	0	0	0	0	28	1	0	0	0	1	1	0	1
537	1	1	1	30.57142857	1500	1	5	7	0	1	0	0	0	0	0	0	27	0	0	0	0	0	0	0	0
955	0	1	1	38.85714286	3400	0	9	9	0	0	0	0	0	0	0	0	29	1	1	0	0	0	0	0	0
578	0	1	1	38.14285714	2150	0	9	10	0	0	0	0	0	0	0	0	33	0	1	1	0	0	0	0	0
219	0	1	0	40.42857143	3000	0	7	9	0	0	1	0	0	0	0	0	26	0	0	0	0	0	0	0	0
787	0	0	0	38.71428571	3700	0	10	10	1	0	0	0	1	0	0	0	30	0	0	0	0	0	0	1	0
1484	0	0	0	40.28571429	3050	0	10	10	0	1	0	0	0	0	0	0	28	1	0	0	0	0	0	0	0
890	0	1	1	38.42857143	3800	0	10	10	1	0	0	0	0	0	0	0	28	0	0	0	0	0	0	0	1
1452	0	0	0	38	2800	0	10	10	0	0	1	0	1	0	0	0	29	0	0	0	0	0	0	0	0
397	0	0	1	40.71428571	3000	0	10	10	0	0	1	0	0	0	0	0	29	0	0	0	0	0	0	0	0
801	0	0	0	32.14285714	1740	1	8	8	0	0	1	0	0	0	1	0	28	0	0	0	0	0	0	0	0
766	0	1	0	39.57142857	3350	0	10	10	0	1	0	0	0	0	0	0	31	0	0	0	0	0	0	0	0
1518	0	1	1	32.71428571	1550	0	7	9	1	0	1	0	1	0	0	0	20	0	0	0	0	0	0	0	0
365	0	0	0	39.85714286	3100	0	10	10	0	0	0	0	0	0	0	0	29	0	0	0	0	0	0	0	0
1701	0	0	1	35	1900	1	8	10	0	0	0	1	1	0	0	0	26	0	0	0	0	0	0	0	0
985	0	0	1	37.57142857	3000	1	10	10	0	0	0	1	0	1	0	0	30	0	0	0	0	0	0	0	0
1510	0	1	1	32.85714286	1550	0	9	10	0	1	1	1	1	0	0	0	41	0	0	0	0	0	0	0	0
608	0	1	0	36.57142857	2700	0	10	10	0	0	0	0	1	0	0	0	31	0	0	0	0	0	0	0	0
113	0	1	1	38.57142857	3940	0	10	10	0	0	0	0	0	0	0	0	27	1	0	0	0	0	0	0	0
1418	0	1	0	36.42857143	2250	1	7	10	0	1	0	0	1	0	0	0	28	0	0	0	0	0	1	0	1
678	0	1	1	35.57142857	2600	1	10	10	0	0	0	0	0	0	1	0	33	0	1	0	0	0	0	0	0
1380	0	1	1	41	3650	0	8	9	0	0	1	0	0	0	0	0	27	0	0	0	0	0	0	0	0
1587	1	1	0	29.14285714	1300	0	10	10	0	0	1	0	1	0	1	0	28	0	1	0	0	0	0	1	0
785	0	0	1	35.85714286	2450	0	9	10	1	0	0	0	0	0	0	0	33	0	0	0	0	0	0	1	0
1050	0	1	1	32.14285714	1650	0	8	9	0	0	0	1	0	0	0	0	30	1	1	0	0	0	0	0	0
1542	1	1	1	27	800	0	1	4	1	0	1	0	0	0	0	0	28	1	0	0	0	0	0	0	0
536	0	1	0	39.85714286	2500	0	10	10	0	0	0	0	0	0	0	0	25	0	0	0	0	0	0	0	0
453	0	0	0	40	3000	0	10	10	0	0	0	0	0	0	1	0	30	0	0	0	0	0	0	0	0
1535	0	0	0	40.85714286	3560	0	10	10	0	0	0	0	0	0	0	0	25	0	0	0	0	0	0	0	0
39	0	0	1	38.14285714	3000	0	10	10	0	0	0	0	0	0	0	0	31	0	0	0	0	1	0	0	0
377	0	0	1	33.42857143	1250	0	8	9	0	0	0	1	1	0	0	0	32	1	1	0	0	0	1	0	0
1565	0	1	1	34.85714286	2350	0	10	10	0	0	1	0	0	0	0	0	33	0	0	1	0	1	0	0	1
1383	0	1	1	34.85714286	1200	0	1	2	0	1	0	1	0	0	0	0	30	0	0	0	0	1	1	0	1
1294	0	0	1	36.42857143	2750	0	10	10	1	0	0	0	0	0	0	0	32	0	0	0	0	0	0	1	1
520	0	0	1	34.42857143	2100	0	9	10	1	1	0	0	0	0	0	0	26	0	0	0	0	0	0	0	0
1230	0	0	0	35.14285714	2400	0	9	9	0	0	0	0	0	0	1	0	26	0	0	0	0	0	0	0	0
1648	0	0	1	28.57142857	1200	0	5	8	0	1	1	0	1	0	1	0	26	0	0	0	0	0	0	0	0
240	0	0	0	39.28571429	2650	0	10	10	0	0	0	0	0	0	0	0	24	0	0	0	0	0	0	0	0
832	0	0	1	35.42857143	3000	0	9	10	0	0	0	1	1	0	0	0	29	0	1	1	0	0	0	0	0
422	0	1	1	40.14285714	3710	0	10	10	0	1	0	0	0	0	1	0	25	0	0	0	0	0	0	0	1
1012	0	1	1	36	2250	1	9	9	0	0	0	0	0	0	0	0	28	0	0	0	0	0	0	1	0
629	0	1	1	36.28571429	4200	0	8	9	0	0	0	0	0	0	1	0	28	0	1	0	0	0	0	0	0
1131	0	0	1	39.28571429	3650	0	9	10	0	1	1	0	0	0	0	0	34	0	0	0	0	0	0	0	0
1266	0	0	0	40.14285714	3350	0	10	10	0	0	0	0	0	0	0	0	38	0	0	0	0	0	0	0	0
1628	0	1	0	35.28571429	1900	0	10	10	0	1	1	0	0	0	0	0	24	0	0	0	0	0	1	0	0
1544	0	0	1	29	1050	0	9	10	0	1	1	0	0	0	0	0	29	0	0	0	0	0	0	0	0
1269	0	1	0	39	3000	0	10	10	0	0	0	0	0	0	0	0	29	0	0	0	0	0	0	0	0
1300	0	0	1	38.14285714	3250	0	10	10	0	0	0	0	0	1	0	0	34	0	1	0	0	0	0	0	0
632	1	0	1	34.42857143	1850	0	7	8	0	0	1	1	0	0	0	0	36	1	0	0	0	0	0	0	0
33	0	0	0	40.14285714	3600	0	10	10	0	1	1	0	0	0	0	0	31	0	0	0	0	0	0	0	0
1569	0	0	1	39	3550	0	10	10	0	1	0	0	1	0	0	0	30	0	0	0	0	0	0	0	1
1500	0	1	0	34.71428571	2100	0	9	10	0	1	1	0	0	0	1	0	26	0	1	0	0	0	0	1	0
964	0	0	1	34.42857143	2700	0	8	9	0	0	1	0	0	0	1	0	40	0	0	0	0	1	0	0	0
638	0	1	1	36	2550	0	7	10	0	0	0	1	0	0	0	0	28	0	0	0	0	0	0	1	0
792	0	1	0	37.71428571	3500	0	10	10	0	0	0	0	0	0	1	0	25	0	1	0	0	0	0	0	0
1278	0	0	1	32	1250	0	7	10	0	0	0	0	0	0	0	0	31	0	0	0	0	0	0	0	0
182	1	0	1	34.57142857	2150	1	9	9	1	1	0	1	0	0	1	0	35	1	0	1	0	0	0	0	0
322	0	0	1	38.71428571	4500	0	10	10	0	0	0	0	0	0	1	0	29	0	0	0	0	0	0	0	1
1725	0	0	1	34.42857143	2245	0	8	10	0	0	0	0	0	0	0	0	31	1	0	0	0	0	0	0	0
1073	0	0	0	38	3550	0	10	10	0	0	0	0	0	0	0	0	35	0	0	0	0	0	0	0	0
1084	0	1	0	41.57142857	3800	0	7	7	0	1	1	0	0	0	0	0	27	0	0	0	0	0	0	0	0
527	0	1	1	39.28571429	3600	0	6	9	0	1	0	0	0	0	0	0	30	0	0	0	0	1	0	0	0
243	0	1	1	36	2860	0	10	10	0	0	0	0	0	0	0	0	30	0	0	0	0	0	0	0	0
332	0	1	0	35.42857143	2850	0	10	10	0	0	0	0	0	0	0	0	27	0	0	0	0	0	0	0	0
514	0	0	1	36	2350	0	9	10	1	1	0	0	0	0	1	0	40	0	0	0	0	0	0	0	0
735	0	0	0	39.42857143	2950	0	8	9	0	1	0	0	0	0	0	0	31	0	0	0	0	0	0	0	0
416	0	1	1	31.71428571	960	0	8	10	0	0	1	1	0	0	0	0	29	0	0	0	0	0	1	1	0
931	0	1	1	38.85714286	2350	0	7	10	0	1	1	0	0	0	0	0	39	0	0	1	0	1	0	0	0
263	0	0	0	39.28571429	3400	0	10	10	0	0	0	0	0	0	0	0	31	0	0	0	0	0	0	0	0
1175	0	1	0	36.85714286	3150	0	10	10	0	0	1	0	0	0	0	0	25	0	0	0	0	0	0	1	0
1251	0	1	0	40.57142857	3350	0	7	10	0	0	1	0	0	0	0	0	32	0	0	0	0	0	0	0	1
974	0	1	0	38.85714286	3150	0	10	10	0	1	1	0	0	0	0	0	32	0	0	0	0	0	0	0	0
1415	0	0	1	31.57142857	1400	0	7	8	0	1	0	1	0	0	0	0	32	0	0	0	0	0	0	0	0
181	0	1	1	35.57142857	1700	1	10	10	1	0	0	1	0	0	0	0	28	0	0	0	0	0	0	0	0
1195	0	0	1	33.85714286	2100	0	9	9	0	0	0	0	0	0	1	0	28	0	0	0	0	0	0	0	0
684	0	1	1	41.28571429	3500	0	10	10	0	0	1	0	0	0	0	0	29	0	0	0	0	1	0	0	0
1528	0	0	0	41.14285714	3550	0	10	10	0	0	0	0	0	0	1	0	27	0	0	0	0	0	0	0	0
717	0	1	1	36	3000	0	10	10	1	1	0	0	0	0	0	0	31	0	0	1	0	0	0	1	0
1066	0	0	1	32.14285714	1350	0	7	9	1	0	1	0	0	0	0	1	23	0	1	1	0	0	0	0	1
1432	0	0	1	33.42857143	1950	0	9	10	1	1	1	1	0	0	0	1	33	1	0	1	0	1	0	1	0
941	1	1	0	34.42857143	2500	0	9	9	0	0	0	0	0	0	1	0	32	0	0	0	0	0	0	0	0
1385	0	0	1	34.57142857	2000	0	9	10	0	0	0	0	0	0	0	0	26	0	0	0	0	0	0	0	0
1590	0	1	1	36.85714286	2950	0	8	9	0	1	1	0	0	0	0	0	23	0	0	0	0	0	0	0	0
1554	0	0	0	40.71428571	3500	0	10	10	0	0	0	0	0	0	0	0	27	0	0	0	0	0	0	0	0
1472	0	0	1	35.42857143	2600	0	10	10	0	0	0	0	1	0	0	0	33	0	1	0	0	0	0	0	0
975	0	1	1	35	3400	0	10	10	0	0	0	1	1	1	0	0	38	0	0	0	0	0	0	0	0
1661	0	0	1	40	3700	0	10	10	0	0	0	1	0	0	0	0	35	0	0	0	0	0	0	0	0
252	0	1	1	36.57142857	2700	0	10	10	0	0	0	0	1	0	0	0	27	0	0	0	0	0	0	0	0
908	0	1	0	40.44285714	3730	0	10	10	0	0	0	0	0	0	0	0	27	0	1	1	0	0	0	0	0
1009	1	0	1	32.14285714	1700	0	9	10	0	0	0	0	0	0	0	0	39	0	0	0	0	1	0	0	0
1498	0	0	1	39.42857143	3000	0	10	10	0	1	0	0	0	0	0	0	31	0	0	0	0	0	0	0	0
296	0	0	0	34.57142857	2280	1	10	10	0	0	0	0	0	0	0	0	31	0	0	1	0	0	0	0	0
1389	0	1	1	34.14285714	2200	0	9	10	1	0	0	0	1	0	0	0	36	0	1	0	0	0	0	0	0
1469	0	0	1	36.57142857	2600	0	9	10	0	0	0	0	0	0	0	0	31	0	0	0	0	0	0	0	0
1000	0	1	0	37	2950	0	10	10	0	0	1	0	0	0	0	0	31	0	0	1	0	0	0	0	0
1085	0	0	1	33	1700	0	7	9	0	0	0	0	0	0	0	0	20	1	0	0	0	0	0	0	0
547	0	1	1	38.71428571	3800	0	10	10	0	0	0	0	0	0	0	0	36	0	0	0	0	0	0	0	1
1240	0	0	1	35.14285714	2400	0	8	10	0	0	0	1	0	0	0	0	36	0	0	0	0	0	0	1	0
278	0	0	1	40.85714286	4450	0	10	10	0	0	0	0	1	0	0	0	25	0	0	0	0	0	0	0	0
834	0	0	1	36.71428571	1950	0	4	7	0	1	0	1	0	0	0	0	31	0	0	0	0	0	0	0	0
1200	0	0	1	41	3250	0	7	10	0	1	1	0	0	0	0	0	26	0	0	0	0	1	0	0	0
1558	0	0	1	32.28571429	1600	0	8	9	0	1	0	1	0	0	0	0	26	1	0	0	1	0	0	0	0
1008	0	1	1	36	3400	0	9	10	0	1	0	1	0	0	0	0	26	0	0	0	0	0	0	0	0
1632	0	0	1	35.57142857	2350	0	9	10	0	0	1	0	1	0	0	0	29	0	0	0	0	0	0	0	0
220	0	1	1	40.57142857	3600	0	10	10	0	1	0	0	0	0	0	0	29	0	0	0	0	1	0	0	0
1375	0	0	1	38.14285714	2330	0	9	10	1	0	0	1	0	0	0	0	35	0	0	0	0	0	0	0	1
258	0	1	0	39.14285714	3400	0	10	10	0	0	0	0	0	0	1	0	30	1	0	0	0	0	0	0	0
1518	0	1	0	38.85714286	3450	0	10	10	0	1	0	0	0	0	1	0	28	1	0	0	0	0	0	0	1
873	0	1	0	39.85714286	3350	0	10	10	0	1	0	0	0	0	0	0	29	0	1	0	0	0	0	0	0
1576	0	1	1	35.85714286	3200	0	9	10	0	0	0	1	0	0	0	0	35	0	0	0	0	0	0	1	0
1312	0	1	1	32	1600	0	8	10	1	0	1	1	0	0	0	0	30	0	0	0	0	0	0	1	0
1393	0	0	1	34.14285714	2200	0	10	10	1	0	0	0	0	0	0	0	29	0	0	0	0	0	0	0	0
732	0	1	0	39.71428571	3750	0	10	10	0	0	1	0	0	0	0	0	26	1	0	0	0	0	0	0	0
43	0	1	1	37.71428571	1650	1	9	10	0	0	1	1	0	0	0	0	34	0	1	1	0	1	0	0	0
759	0	1	1	37.85714286	3900	0	10	10	0	0	0	1	1	1	0	0	30	0	0	0	0	0	0	0	0
677	0	0	1	36	4100	0	8	9	0	0	0	0	0	0	0	0	20	0	0	0	0	1	0	0	0
1358	0	0	1	30.85714286	1700	0	8	9	1	0	1	0	0	0	1	0	42	0	0	0	0	0	0	0	0
267	0	1	0	39	3200	0	10	10	0	0	0	0	0	0	0	0	23	0	0	0	0	0	0	0	0
643	0	1	1	33.71428571	2050	0	10	10	1	0	1	1	1	0	0	0	29	0	0	0	0	0	0	0	0
791	0	0	0	38.28571429	2800	0	10	10	0	1	0	0	0	0	1	0	27	0	0	1	0	0	0	0	0
230	0	0	0	40.28571429	3250	0	10	10	0	0	0	0	0	0	0	0	19	0	0	0	0	0	0	0	0
1540	0	1	1	35.57142857	2000	0	9	10	1	1	1	0	0	1	0	0	35	1	0	1	0	0	0	0	0
1310	0	0	1	32	1520	0	5	7	0	0	1	1	0	0	0	0	38	1	0	0	0	0	0	0	0
949	0	0	1	39	3400	1	10	10	0	0	0	0	1	0	1	0	34	0	0	0	0	0	0	0	0
1118	1	0	1	36.71428571	2550	1	10	10	0	0	0	1	0	0	0	0	36	0	1	1	0	0	0	0	0
1574	0	1	1	39.42857143	3000	0	6	9	0	0	0	0	0	1	1	0	29	0	0	0	0	0	0	0	1
1642	0	0	1	41.14285714	2950	0	7	10	0	0	1	0	0	0	0	0	26	0	0	0	0	1	0	0	0
146	0	0	0	40	3650	0	10	10	1	1	0	0	0	0	0	0	37	0	0	0	0	0	0	0	0
1534	0	0	1	36.85714286	3050	0	8	9	0	0	1	0	0	0	0	0	31	1	0	0	0	0	0	0	0
1433	0	1	1	37.57142857	2900	0	9	10	0	0	1	0	0	0	0	0	31	0	0	0	0	1	0	0	0
451	1	1	1	34	2500	0	10	10	0	0	0	1	0	0	0	0	25	0	0	1	0	0	0	0	1
1335	0	0	0	38.85714286	2650	0	10	10	0	0	0	0	0	0	0	0	35	1	0	0	0	0	0	0	0
1309	0	1	1	32.85714286	1400	0	8	10	1	0	0	0	0	0	1	0	25	1	1	0	0	1	0	1	1
513	0	0	1	36.42857143	2800	0	7	9	1	0	0	0	0	0	0	0	36	0	0	0	0	0	0	0	0
1471	0	0	0	38.71428571	3200	0	10	10	1	0	1	0	0	0	1	0	27	0	0	0	0	0	0	0	0
1157	0	0	0	39.42857143	3000	0	10	10	0	0	0	0	1	0	1	0	31	0	0	0	0	0	0	0	1
450	0	0	1	36.42857143	2450	0	9	10	1	1	0	0	0	0	0	0	23	0	0	0	0	0	0	0	1
180	0	1	1	33.28571429	2350	0	8	9	1	0	0	0	1	0	0	0	19	0	0	0	0	0	0	0	0
13	0	0	1	35.85714286	2800	0	10	10	0	0	1	0	0	0	0	0	25	1	0	0	0	0	0	0	0
1079	0	1	1	39.14285714	3250	0	10	10	0	1	0	0	1	0	0	0	35	0	0	0	0	0	0	0	0
1379	0	0	0	36	2550	0	9	9	0	0	0	0	0	0	0	0	29	0	0	0	0	0	0	0	0
1106	0	1	1	33.57142857	2200	0	8	9	1	1	0	0	0	0	0	0	25	0	0	1	0	0	0	0	0
499	1	0	1	31.14285714	1400	0	9	10	0	1	0	1	0	0	0	0	29	1	0	0	0	1	0	1	0
37	0	1	0	39.14285714	4050	0	10	10	0	0	0	0	0	0	0	0	29	0	0	0	0	0	0	0	0
969	0	0	1	35.28571429	2500	0	9	10	0	1	0	0	0	0	0	0	28	1	0	0	0	0	0	0	0
437	0	1	1	39.42857143	4150	0	10	10	0	0	0	0	0	0	0	0	29	0	0	0	0	0	0	0	0
996	0	1	0	38.14285714	2550	0	10	10	0	0	0	0	0	0	1	0	26	0	0	0	0	0	0	0	1
215	0	0	1	40	3750	0	10	10	0	0	1	0	0	0	1	0	25	1	0	0	0	1	0	0	0
657	0	1	0	38.28571429	3600	0	10	10	0	0	0	0	0	0	0	0	31	0	0	0	0	0	0	0	0
284	0	1	0	34.71428571	2160	0	10	10	0	0	1	0	1	0	1	0	32	0	1	0	0	0	0	0	0
713	0	0	1	34.71428571	2550	0	9	10	1	0	0	0	0	0	1	0	28	0	1	0	0	0	0	0	0
462	0	1	0	33.71428571	2200	0	9	9	0	0	0	0	0	0	0	0	31	0	0	0	0	0	0	0	1
1723	0	0	1	40.28571429	3150	0	10	10	0	0	0	0	0	0	0	0	28	0	0	0	0	0	0	0	0
1714	0	0	1	39.14285714	2650	0	10	10	0	0	0	0	0	0	0	0	35	0	0	0	0	0	0	0	0
1262	0	1	0	39.28571429	2900	0	10	10	1	1	1	0	0	0	0	0	28	1	0	0	0	1	0	0	0
299	0	1	0	41	3650	0	10	10	0	0	0	0	0	0	0	0	25	0	0	0	0	0	0	0	0
745	0	1	0	39.85714286	3900	0	10	10	1	0	0	0	0	0	0	0	34	0	0	0	0	0	0	0	0
539	0	0	1	32.14285714	1800	0	9	9	1	1	1	0	0	0	1	0	27	0	0	0	0	0	0	1	0
866	0	1	1	35.85714286	2300	1	9	10	0	0	0	0	0	0	0	0	28	0	1	0	1	0	0	1	0
1625	0	1	0	39.14285714	2970	0	10	10	0	0	0	0	0	0	0	0	28	1	0	0	0	0	0	0	0
1495	0	1	1	39.57142857	3250	0	10	10	0	0	0	0	1	0	0	0	33	1	0	0	0	0	1	0	0
399	0	0	0	39.71428571	3600	0	10	10	0	0	0	0	0	0	0	0	26	0	0	0	0	0	0	0	0
1733	1	1	1	33.71428571	1650	1	10	10	0	0	0	0	0	0	1	0	29	0	0	0	0	0	0	0	0
1243	0	1	1	40.14285714	3350	0	10	10	0	0	0	0	0	0	0	0	30	0	0	0	0	0	0	0	0
799	0	0	0	38.28571429	2600	0	10	10	0	0	0	0	0	0	1	0	33	0	1	0	0	0	0	0	0
909	1	1	1	31.28571429	1450	0	9	10	0	0	0	1	0	0	0	1	28	0	0	0	0	0	0	0	1
1002	0	1	1	40.28571429	3400	0	6	7	0	0	0	0	0	0	0	0	28	0	1	0	0	0	0	0	0
779	0	1	1	37.71428571	2330	0	7	8	1	0	1	0	0	0	0	0	26	0	0	0	0	1	0	0	1
310	0	1	1	40.57142857	4000	0	10	10	0	0	0	0	0	0	1	0	22	1	0	0	0	0	0	0	0
419	1	1	1	35.14285714	2800	0	10	10	0	1	0	0	0	1	1	0	29	0	0	1	0	0	0	0	0
193	0	1	0	38.28571429	3880	0	9	10	0	1	0	0	1	0	1	0	29	1	0	0	0	0	0	0	0
293	1	0	1	28	900	0	5	6	0	1	0	1	0	1	0	0	38	1	1	0	0	0	0	0	1
1561	0	0	1	33.42857143	2280	0	9	10	1	0	0	1	1	0	0	0	32	1	0	0	0	0	0	0	0
1045	0	0	0	38.42857143	3000	0	10	10	0	0	1	0	0	0	0	0	28	0	1	0	0	0	0	0	0
393	0	1	1	30.57142857	1400	0	8	10	1	0	1	0	1	0	0	0	33	0	1	1	0	1	0	0	1
270	0	0	1	32.14285714	1400	0	8	9	1	1	0	1	1	0	0	0	42	0	0	0	0	0	0	0	0
174	0	1	1	38	3700	0	10	10	0	0	0	0	0	0	0	0	19	0	0	0	0	1	0	0	0
1426	0	1	0	40	3400	0	10	10	0	0	0	0	0	0	1	0	29	0	0	0	0	0	0	0	1
1606	0	1	0	39.28571429	3100	0	10	10	0	1	0	0	0	0	0	0	26	0	0	0	0	0	0	0	0
878	0	1	1	38.71428571	4150	0	10	10	0	0	0	0	0	0	0	0	27	0	0	0	0	0	0	0	0
516	0	0	0	39.71428571	3300	0	10	10	0	0	1	0	1	0	0	0	28	0	0	0	0	0	0	0	0
1345	1	0	1	35.42857143	2300	0	9	10	0	1	0	0	0	1	0	1	29	0	0	0	0	1	0	0	0
309	0	1	1	34	2000	1	7	8	0	0	0	1	0	0	0	0	32	1	1	0	0	1	0	0	0
725	0	1	1	39.85714286	4550	0	9	10	0	1	0	0	1	0	0	0	35	0	0	0	0	0	0	0	0
218	0	1	1	38	3100	0	10	10	0	0	1	0	0	0	1	0	34	0	0	0	0	0	0	0	0
153	0	0	0	36.85714286	3300	0	10	10	0	1	0	0	0	0	0	0	26	0	0	0	0	0	0	0	0
819	0	1	1	37	2800	1	10	10	0	0	0	0	0	0	0	0	29	0	1	0	0	1	0	1	0
1283	0	0	1	35.28571429	2250	0	8	10	0	0	0	0	0	0	0	0	23	0	0	0	1	0	0	0	0
178	1	0	1	30.42857143	850	0	2	7	0	1	1	1	0	0	0	0	31	0	0	0	0	1	0	0	1
401	0	1	1	34.57142857	2300	0	10	10	0	0	0	0	0	0	0	0	29	1	0	0	0	0	0	0	0
1397	0	0	0	37.85714286	2350	0	9	10	0	1	0	0	0	0	1	0	25	0	0	0	0	0	0	0	0
347	0	0	0	35.71428571	2350	1	8	9	0	0	0	0	0	0	1	0	30	0	0	0	0	0	0	0	0
254	0	1	0	40.42857143	3650	0	10	10	0	0	0	0	0	0	1	0	24	0	0	0	0	0	0	0	0
847	0	1	1	35.85714286	2150	1	9	10	0	0	0	0	1	0	0	0	27	0	0	0	0	0	0	0	1
1140	0	1	0	40	3600	0	3	8	0	0	1	0	0	0	0	0	28	0	0	0	0	0	0	0	0
1250	0	1	0	38.28571429	3850	0	10	10	0	0	0	0	0	0	1	0	23	0	0	0	0	0	0	0	0
1579	0	1	0	38.71428571	3400	0	10	10	0	0	0	0	0	0	1	0	32	1	0	0	0	0	0	0	0
116	0	0	0	41.14285714	3750	0	10	10	0	0	1	0	1	0	0	0	29	1	1	0	0	0	0	0	1
1014	0	1	1	39.71428571	3300	0	10	10	0	0	0	0	0	0	0	0	31	1	0	0	0	1	0	0	0
842	0	1	1	30.85714286	1450	0	8	9	0	0	0	1	0	0	0	0	29	1	0	0	0	0	0	0	0
1429	0	0	1	32	1300	0	8	9	0	0	0	1	0	0	0	0	38	0	1	1	0	0	0	0	0
1164	0	1	1	38.42857143	2850	0	9	10	1	1	0	0	0	0	0	0	27	0	1	0	0	0	0	0	0
576	0	1	0	40.57142857	3400	0	10	10	0	0	0	0	0	0	1	0	30	0	0	0	0	0	0	0	0
698	0	1	1	31.57142857	1450	0	8	9	0	1	0	1	0	0	0	0	20	0	0	0	0	0	0	1	0
1124	0	0	1	41.71428571	3200	0	10	10	0	0	1	1	0	0	0	0	28	0	1	0	0	0	0	0	0
1613	0	1	0	34.71428571	2450	0	10	10	1	0	1	0	0	0	1	0	29	0	0	0	0	0	0	0	1
774	0	1	1	40	3600	0	10	10	0	0	0	0	0	0	0	0	37	0	0	0	0	0	0	0	0
431	0	0	1	39.14285714	2750	0	9	10	0	0	1	0	0	0	0	0	29	0	0	0	0	0	0	0	0
1186	0	0	1	35.42857143	2200	0	10	10	1	1	1	0	0	0	1	0	24	0	0	1	0	0	0	0	0
1608	0	0	1	34.28571429	1800	0	9	10	1	0	0	1	0	1	0	0	31	0	0	0	0	0	0	0	0
1367	0	1	1	32.42857143	1950	0	9	10	0	0	1	0	0	0	0	0	30	1	0	0	1	1	0	1	0
1456	0	1	1	39.28571429	3800	0	10	10	0	0	0	0	0	0	0	0	29	1	0	0	0	0	0	0	0
223	0	1	1	38.85714286	3400	0	10	10	0	0	1	0	1	0	0	0	32	0	0	0	0	0	0	0	0
224	0	1	1	33.85714286	2250	1	8	10	0	0	0	1	0	0	0	0	34	0	0	0	0	0	0	0	0
822	0	1	1	40.42857143	3200	0	7	8	0	0	0	0	0	0	0	0	38	0	0	0	0	0	0	0	0
775	0	1	1	37.14285714	3100	0	7	9	0	0	0	0	0	0	0	0	29	0	0	0	0	0	0	0	0
618	0	1	0	38.85714286	4450	0	9	10	0	0	1	0	0	0	0	0	25	0	0	0	0	0	0	0	0
1517	0	0	0	31.28571429	1850	0	9	9	0	0	0	0	1	0	0	0	33	0	0	0	0	0	0	0	0
143	0	0	1	35.14285714	1950	1	10	10	0	0	1	0	0	0	1	0	33	0	1	0	0	1	0	0	0
755	0	0	1	33.85714286	2200	0	10	10	0	0	0	1	1	0	0	0	36	1	0	0	0	1	0	0	0
665	0	0	1	39.14285714	3350	0	10	10	0	0	0	0	0	0	0	0	32	1	0	0	0	0	0	0	0
446	0	0	0	40.42857143	3400	0	10	10	0	0	0	0	0	0	0	0	26	0	1	1	0	0	0	0	0
567	0	0	1	36.14285714	1900	1	7	10	1	0	0	1	0	0	1	1	36	0	1	0	0	0	0	0	0
762	0	1	1	35.28571429	2500	0	9	10	1	0	0	0	0	0	0	0	31	0	0	0	0	0	0	0	0
857	0	1	0	38.42857143	4410	0	8	9	0	0	0	0	1	0	0	0	29	0	0	0	0	0	0	0	0
893	0	1	1	39.14285714	3400	0	10	10	1	0	0	0	0	0	0	0	36	1	1	0	0	0	0	0	1
313	0	1	1	41	2470	0	10	10	0	1	1	0	0	0	0	0	30	0	1	0	0	0	0	0	0
303	0	0	1	35.85714286	2100	0	7	10	0	0	0	1	0	0	0	0	30	0	0	0	1	1	0	0	0
452	0	1	1	28.14285714	1300	0	8	10	0	1	0	0	0	0	1	0	31	0	0	0	0	0	0	0	1
142	0	1	1	35.85714286	2500	0	10	10	0	0	0	0	0	0	0	0	28	1	0	0	0	0	0	0	0
765	0	0	1	36.85714286	2950	0	9	10	1	0	0	0	0	0	0	0	28	0	0	0	0	0	0	0	0
1030	0	0	0	39.85714286	3300	0	10	10	0	1	0	0	0	0	0	0	28	0	0	0	0	0	0	0	0
1499	0	1	1	38.28571429	3050	0	9	10	0	0	1	0	0	0	0	0	25	0	1	0	0	0	0	0	0
1329	1	1	0	32.14285714	2050	1	9	9	0	1	0	0	1	0	1	0	24	0	1	0	0	0	0	0	0
1018	0	0	0	40.71428571	2800	0	10	10	0	0	0	0	0	0	0	0	19	0	1	0	0	0	0	0	0
1487	0	1	0	39	3400	0	10	10	0	1	0	0	0	0	0	0	21	0	0	0	0	0	0	0	0
426	0	0	0	41.14285714	3000	0	10	10	0	0	0	0	0	0	0	0	26	0	0	0	0	0	0	0	0
207	0	0	1	36.57142857	1940	1	8	9	0	0	0	0	0	0	0	0	34	0	1	0	0	0	0	0	0
600	0	0	0	39.42857143	3800	0	10	10	0	0	0	0	0	0	0	0	29	0	0	0	0	0	0	0	0
707	0	1	1	36	2000	1	7	9	0	0	1	1	0	0	0	0	24	0	0	0	0	0	0	0	0
710	0	1	1	29.57142857	950	0	6	7	1	0	0	0	0	0	1	0	31	1	0	0	0	0	0	0	0
1068	0	1	0	39.85714286	3100	0	10	10	0	0	0	0	0	0	0	0	28	0	1	0	0	0	0	0	0
1686	0	0	1	35	2600	0	7	9	1	0	1	0	0	0	0	0	32	0	0	0	0	0	0	0	0
790	0	1	1	37.57142857	3700	0	10	10	0	1	1	0	1	0	0	0	40	0	1	0	0	0	0	0	1
1635	0	0	1	37.71428571	3100	0	10	10	0	0	0	1	0	1	1	0	28	0	0	0	0	1	1	0	0
575	0	0	1	41	3800	0	10	10	0	0	0	0	0	0	0	0	30	1	1	0	0	0	0	0	0
1609	0	1	1	37.57142857	3150	0	10	10	0	0	0	0	0	1	0	0	37	0	1	0	0	0	0	0	1
1360	0	0	1	39.14285714	3100	0	10	10	0	1	1	0	0	0	1	0	25	0	0	0	0	0	0	0	0
1225	0	1	0	31.85714286	2280	0	9	10	1	0	0	0	0	0	0	0	20	0	0	0	0	0	0	0	0
1189	1	1	1	30.14285714	1100	0	10	10	0	0	1	1	0	0	0	0	30	1	0	0	0	1	0	0	0
1147	0	0	1	35.14285714	2600	0	8	10	0	0	0	1	0	0	0	0	27	0	0	0	0	0	0	0	0
1080	0	0	0	39.14285714	3400	0	10	10	0	0	1	0	0	0	0	0	30	0	0	0	0	0	0	0	0
835	1	1	1	30.85714286	1350	1	7	9	0	0	0	1	0	0	0	0	29	0	0	0	0	1	0	0	0
166	0	0	1	34.42857143	2450	0	9	10	0	0	0	0	0	0	0	0	30	0	0	0	0	0	0	0	0
1442	0	0	1	35.85714286	2600	1	9	10	0	0	0	0	0	0	0	0	28	1	1	0	1	0	0	1	0
8	0	0	1	30.57142857	1550	0	8	10	0	0	1	0	1	0	1	0	31	0	0	0	0	0	0	0	0
337	0	1	1	39.42857143	4450	0	10	10	0	1	1	0	0	0	0	0	40	0	1	0	0	0	0	0	0
255	0	0	1	38	2700	0	10	10	0	0	0	0	0	0	0	0	31	0	1	1	0	0	0	0	0
1700	0	1	1	35.14285714	2150	0	10	10	0	0	1	1	1	1	0	0	31	0	0	0	0	0	0	0	0
1102	0	0	0	39.57142857	3000	0	10	10	0	0	0	0	0	0	0	0	24	0	0	0	0	0	0	0	0
886	0	1	1	34	2050	0	4	7	1	1	0	0	0	0	0	0	37	1	0	0	0	0	0	0	0
528	1	0	1	30.71428571	850	0	8	9	0	0	1	0	0	0	0	0	32	1	0	0	0	1	1	1	0
675	0	1	1	36.57142857	3600	0	8	9	1	0	0	0	1	0	0	0	34	0	0	0	0	0	0	0	1
469	0	0	1	35.85714286	2000	0	7	9	0	0	1	0	0	0	0	0	32	0	0	0	0	0	0	0	0
1039	0	1	1	36.42857143	2600	0	7	10	0	0	0	0	1	0	0	0	28	0	0	0	0	0	0	0	0
674	0	0	1	33	1200	0	8	9	0	0	0	1	0	0	0	0	39	0	0	1	0	0	1	1	0
1316	0	0	1	33.85714286	2150	0	8	9	0	0	0	1	0	0	0	0	31	0	0	0	0	0	0	1	0
1482	1	1	1	34.42857143	2300	0	10	10	0	1	1	1	0	0	0	0	29	1	0	0	0	0	0	0	0
701	0	1	0	40.85714286	3650	0	10	10	0	0	0	0	0	0	0	0	30	0	0	0	0	0	0	0	0
1254	0	0	1	36.14285714	3350	0	9	10	0	0	0	0	0	0	1	0	26	0	1	0	0	0	0	0	0
867	1	1	0	34	2600	0	8	9	0	0	0	0	0	0	0	0	31	0	0	0	0	0	0	0	1
150	1	0	0	32.57142857	1950	0	8	9	0	1	0	0	0	0	0	0	32	0	0	1	0	0	0	1	1
476	0	0	1	34	2100	0	10	10	0	0	1	0	0	0	1	0	27	0	0	0	0	0	0	0	0
557	0	1	1	36.42857143	2950	0	7	10	1	0	0	0	0	0	0	0	37	0	0	0	0	0	0	0	0
1252	0	0	1	39.42857143	3600	0	10	10	0	0	0	0	0	0	0	0	36	0	0	0	0	0	0	0	0
561	0	1	1	31.42857143	1900	1	6	9	0	1	0	0	0	0	0	0	25	1	0	0	0	0	0	0	0
1362	0	0	1	35.85714286	2250	1	9	10	0	0	0	1	0	0	0	1	30	1	0	1	0	0	1	1	0
63	0	0	0	41.28571429	3000	0	10	10	0	0	0	0	0	0	0	0	26	0	0	0	0	0	0	0	0
475	0	0	1	38.57142857	2850	0	7	9	1	1	0	0	0	0	0	0	26	0	0	0	0	0	0	0	0
158	0	1	1	38.42857143	3800	0	10	10	0	0	1	0	0	0	1	0	38	0	0	0	0	0	0	0	0
1622	0	1	1	39	3150	0	7	10	0	0	0	0	0	0	0	0	37	0	0	0	0	0	0	0	0
1178	0	0	0	40.85714286	3300	0	10	10	0	0	1	0	0	0	0	0	33	0	0	0	0	0	0	0	1
1388	0	0	1	29.57142857	1300	0	7	8	0	1	1	1	0	0	0	0	32	0	0	0	0	0	0	1	0
1462	0	0	0	33.42857143	1800	1	9	10	0	0	0	0	0	0	1	0	24	0	0	0	0	0	0	1	0
1182	0	0	1	30.42857143	1100	0	8	9	0	0	0	1	0	0	0	0	28	0	0	0	0	0	0	1	0
778	0	1	1	39.14285714	3300	0	10	10	0	0	0	0	0	1	0	0	32	0	0	1	0	1	0	0	1
833	0	0	1	35.57142857	1900	1	10	10	0	1	0	0	0	0	1	0	33	0	1	0	0	0	0	0	0
1019	0	1	0	33.85714286	2650	0	10	10	0	1	1	0	1	0	1	0	36	0	0	1	0	0	0	0	0
944	0	1	1	37.28571429	2600	1	10	10	0	0	0	0	0	0	0	0	35	0	0	0	0	0	0	0	0
302	0	0	1	41.14285714	3100	0	10	10	0	0	0	0	0	0	0	0	26	0	0	0	0	0	0	0	0
1234	0	0	0	39	3050	0	9	10	0	0	0	0	0	0	1	0	30	0	0	0	0	0	0	0	0
250	0	0	0	37.42857143	2400	0	6	8	0	0	0	0	0	0	1	0	31	0	0	0	0	0	0	0	0
738	1	0	1	36.42857143	3300	0	7	9	1	1	0	0	0	0	0	0	35	1	0	0	0	0	0	0	0
1010	0	0	1	36.14285714	2850	0	10	10	1	0	0	0	0	0	0	0	39	0	0	0	0	0	0	0	0
1454	0	1	0	40.85714286	3000	0	10	10	0	0	0	0	0	0	0	0	27	0	0	0	0	0	0	0	0
1051	0	1	0	39.71428571	3000	0	10	10	0	1	1	0	0	0	0	0	35	0	0	1	0	0	0	0	0
1504	0	1	1	38	3300	0	8	9	1	0	0	0	0	0	0	0	33	0	0	0	0	0	0	0	0
1438	0	0	1	34.71428571	2300	0	9	9	0	1	1	1	1	0	0	0	30	0	0	0	0	0	0	0	0
1213	1	0	1	27.71428571	960	0	10	10	1	0	0	0	0	0	1	0	24	0	0	1	0	0	0	0	1
1726	0	0	0	39.57142857	3700	0	10	10	0	0	0	0	0	0	0	0	21	0	0	0	0	0	0	0	0
1675	0	1	0	40.71428571	3000	0	10	10	0	0	1	0	0	0	0	0	26	1	0	0	0	0	0	0	0
164	0	0	0	38.85714286	3300	0	10	10	0	0	0	0	0	0	0	0	27	0	0	0	0	0	0	0	0
229	0	1	1	28.85714286	1400	0	8	9	1	0	0	0	0	0	0	0	35	0	0	0	0	0	0	1	0
1537	0	0	1	38	2700	0	8	10	1	1	0	0	0	0	0	0	32	0	0	0	0	1	0	0	1
967	0	1	1	37.85714286	2500	0	10	10	0	0	1	1	0	0	0	0	25	0	0	0	0	0	0	0	0
1374	0	1	1	36	3200	0	9	10	0	1	0	0	0	0	0	0	31	0	0	0	0	0	0	0	0
1616	0	1	1	37	1900	1	10	10	0	0	0	0	0	0	0	0	23	0	0	0	0	0	0	0	0
81	0	0	1	35.85714286	2300	1	10	10	0	0	0	0	0	1	0	0	26	0	0	0	0	1	0	1	1
1274	0	0	0	38.42857143	3800	0	10	10	0	0	0	0	0	0	0	0	39	0	0	0	0	0	0	0	0
1361	0	1	1	34.42857143	2700	0	7	10	0	0	0	0	0	0	0	0	39	1	0	0	0	0	0	0	0
1551	1	1	0	33	2480	0	10	10	0	0	0	0	0	0	1	0	24	0	0	0	0	0	0	0	0
